# Supplementary material for: The structure and diversity of bacteria and fungi in the roots and rhizosphere soil of three different species of Geodorum
Source: BMC Genomics. 2024 Feb 28;25:222. doi: 10.1186/s12864-024-10143-2 (PMC10903027; doi:10.1186/s12864-024-10143-2)
Supplement: Supplementary file 7 — Supplementary Material 7: [file 12864_2024_10143_MOESM7_ESM.xlsx]

## Sheet: Sheet1
Table S1 Soil properties at sampling sites for three Geodorum
Sample	pH	organic material (k/kg)	available nitrogen (mg/kg)	available phosphorus (mg/kg)	available potassium (mg/kg)
GE	5.527±0.953b	42.91±1.48bc	158.645±3.465b	2.557±1.427a	228.795±24.46a
GD_roadside	8.01±0.21a	31.635±7.115c	78.935±19.575c	2±0.25a	117.95±0.55b
GD_understory	7.593±0.077a	53.587±9.058b	205.071±21.3188a	2.005±0.249a	57.855±2.84c
GA	5.637±0.543b	70.228±7.432a	248.564±16.96a	0.686±0.286b	85.36±8.85bc
