# Supplementary material for: The structure and diversity of bacteria and fungi in the roots and rhizosphere soil of three different species of Geodorum
Source: BMC Genomics. 2024 Feb 28;25:222. doi: 10.1186/s12864-024-10143-2 (PMC10903027; doi:10.1186/s12864-024-10143-2)
Supplement: Supplementary file 8 — Supplementary Material 8: [file 12864_2024_10143_MOESM8_ESM.xlsx]

## Sheet: Sheet1
Table S2 16S OTU for three Geodorum.
OTU ID	GA_R1	GA_R3	GE_S1	GE_R3	GD_understory_R2	GE_S2	GE_R2	GD_roadside_R1	GD_understory_R3	GD_understory_S3	GD_understory_S1	GA_S1	GA_R2	GD_understory_S2	GD_roadside_S3	GE_S3	GD_roadside_R3	GD_roadside_S2	GD_understory_R1	GD_roadside_S1	GD_roadside_R2	GA_S2	GA_S3	GE_R1
OTU1	2	0	0	0	0	0	0	0	0	0	0	0	0	0	0	0	0	0	0	0	0	0	0	0
OTU2	5	3	0	0	0	0	0	0	0	0	0	0	0	0	0	0	0	0	0	0	0	0	0	0
OTU3	2	0	0	0	0	0	0	0	0	0	0	0	0	0	0	0	0	0	0	0	0	0	0	0
OTU4	5	0	0	0	0	0	0	0	0	0	0	0	0	0	0	0	0	0	0	0	0	0	0	0
OTU5	9	0	1	12	0	0	0	0	0	0	0	0	0	0	0	0	0	0	0	0	0	0	0	0
OTU6	56	38	5	22	79	19	29	29	43	33	33	9	1	14	18	18	16	11	121	22	52	8	6	0
OTU7	5	0	2	1	0	0	0	0	0	0	0	0	0	0	0	0	0	0	0	0	0	0	0	6
OTU8	20	0	0	0	0	0	0	0	1	0	0	0	0	0	0	1	0	0	0	0	0	0	0	0
OTU9	18	3	8	3	0	4	1	0	1	2	0	4	0	0	0	6	0	0	4	0	0	1	6	2
OTU10	3	0	0	0	0	0	0	0	0	0	0	0	2	0	0	0	0	0	0	0	0	0	0	0
OTU11	4	1	2	0	0	0	0	0	0	0	1	1	0	0	0	0	0	0	0	0	0	0	0	1
OTU12	3	0	0	0	0	0	0	0	0	0	0	0	0	0	0	0	0	0	0	0	0	0	0	0
OTU13	3	0	0	0	1	0	0	0	1	0	0	0	2	2	0	0	5	0	1	0	0	2	0	0
OTU14	2	0	0	1	0	0	0	0	0	0	0	0	0	0	0	0	0	0	0	0	0	0	0	0
OTU15	4	0	0	1	0	0	0	0	0	0	0	0	0	0	0	0	0	0	0	0	0	1	0	0
OTU16	4	0	0	0	0	0	0	0	0	0	0	0	0	0	0	0	0	0	0	0	0	0	0	0
OTU17	4	0	0	0	0	0	0	0	0	0	0	0	2	0	0	0	0	0	0	0	0	0	0	0
OTU18	7	3	1	8	0	0	1	0	0	0	0	1	4	0	0	0	0	0	0	0	0	4	1	1
OTU19	2	5	0	6	0	0	6	2	1	0	0	0	1	0	0	0	0	0	3	0	1	1	0	2
OTU20	65	13	1	1	4	0	3	0	11	1	2	0	16	0	0	1	0	0	15	0	0	1	2	0
OTU21	14	0	2	0	0	0	0	0	0	0	0	0	0	0	0	0	0	0	0	0	0	0	0	0
OTU22	4	5	2	0	0	0	6	0	7	0	0	1	0	0	0	0	0	1	0	0	0	0	2	2
OTU23	15	2	0	0	5	6	8	1	6	3	1	3	1	5	3	8	0	5	6	0	4	9	3	0
OTU24	7	0	0	0	2	0	0	0	0	0	0	0	0	0	0	0	0	0	0	0	0	0	0	0
OTU25	3	1	0	0	0	0	0	0	1	0	0	0	0	0	0	0	0	0	0	0	0	0	0	0
OTU26	395	29	36	11	2	10	27	0	2	1	6	13	65	2	1	15	0	0	2	0	0	32	4	21
OTU27	3	0	0	0	0	0	0	0	0	0	0	0	1	0	0	0	0	0	0	0	0	0	0	0
OTU28	2	0	0	0	0	0	0	0	0	0	0	0	0	0	0	0	0	0	0	0	0	0	0	0
OTU29	11	6	0	0	0	0	0	0	0	0	0	0	0	0	0	0	0	0	0	0	0	0	0	0
OTU30	2	5	0	0	0	0	0	0	0	0	0	0	0	0	0	0	0	0	0	0	0	0	0	0
OTU31	1	0	0	0	0	0	0	0	0	0	0	0	0	0	0	0	0	0	0	0	0	0	1	0
OTU32	4	0	0	0	0	0	0	0	0	0	0	0	0	0	0	0	0	0	0	0	0	0	0	0
OTU33	1	0	0	0	0	0	0	0	0	0	0	1	0	0	0	0	0	0	0	0	0	1	0	0
OTU34	7	1	0	0	0	0	0	0	0	0	0	1	0	0	0	0	0	0	0	0	0	0	0	0
OTU35	1	0	0	5	0	0	0	0	0	0	0	0	0	0	0	0	0	0	0	0	0	0	0	0
OTU36	2	1	0	1	0	0	0	0	0	0	0	1	3	0	0	0	0	0	0	0	0	0	0	0
OTU37	10	0	2	0	0	0	0	0	0	0	0	0	0	1	2	0	0	1	0	1	0	0	0	0
OTU38	2	0	1	0	0	0	0	0	11	2	0	1	0	2	0	0	0	1	1	0	0	0	0	0
OTU39	1	0	1	0	0	5	0	0	0	0	0	2	0	0	0	2	0	0	0	0	0	5	2	1
OTU40	3	1	1	0	0	0	0	0	0	0	0	1	1	0	0	0	0	0	0	0	0	4	0	2
OTU41	2	0	0	0	0	0	0	0	0	0	0	0	0	0	0	0	0	0	0	0	0	0	0	0
OTU42	1	0	2	1	0	0	0	0	0	0	0	0	0	0	0	0	0	0	0	0	0	1	0	0
OTU43	19	0	2	6	0	0	2	1	0	2	0	0	2	4	0	1	0	0	1	0	0	8	0	13
OTU44	3	0	0	0	0	0	0	0	0	0	0	0	0	0	0	0	0	0	0	0	0	0	0	0
OTU45	3	0	0	0	0	1	0	0	0	0	0	2	0	0	0	0	0	0	0	0	0	0	1	0
OTU46	10	0	3	0	0	0	0	0	0	0	0	0	0	0	0	0	0	0	0	0	0	0	0	0
OTU47	1	0	0	0	0	0	0	0	0	0	0	0	0	0	0	0	0	0	0	0	0	0	1	0
OTU48	11	0	0	0	0	0	0	0	0	0	0	0	0	0	0	0	0	0	0	0	0	0	0	1
OTU49	30	0	1	4	0	0	8	0	0	0	0	0	1	1	0	0	0	0	6	0	0	1	0	0
OTU50	4	0	0	1	0	0	0	0	0	0	1	0	0	0	1	2	0	2	0	1	0	1	0	0
OTU51	1	0	0	0	0	0	0	0	0	0	0	0	0	0	0	0	0	0	0	0	0	0	1	0
OTU52	4	0	0	1	0	0	0	0	3	0	0	0	0	0	0	0	1	0	1	0	0	0	0	0
OTU53	4	0	1	0	0	0	0	0	0	0	0	0	1	0	0	0	0	0	0	0	0	0	0	0
OTU54	9	1	7	1	3	0	1	0	4	0	0	1	0	0	1	0	0	0	2	0	0	1	0	6
OTU55	26	0	1	1	0	0	0	0	0	0	0	2	1	0	0	0	0	1	0	1	0	0	0	1
OTU56	2	0	0	0	1	0	0	0	0	0	0	0	4	0	0	0	0	0	0	0	0	0	0	0
OTU57	4	5	0	0	0	1	2	0	2	1	1	0	0	1	0	2	0	0	2	0	2	0	0	0
OTU58	15	0	1	0	0	0	0	0	0	0	0	0	0	0	0	0	0	0	0	0	0	0	0	0
OTU59	6	0	0	0	0	0	0	1	0	0	0	0	0	0	0	0	0	0	0	0	0	0	0	0
OTU60	15	0	0	0	0	0	7	0	0	0	0	0	0	0	0	0	0	0	0	0	0	1	1	1
OTU61	5	0	0	0	0	0	0	0	0	0	0	0	0	0	0	0	0	1	0	0	0	0	0	0
OTU62	3	0	0	0	0	0	0	0	0	0	0	0	0	0	0	0	0	0	0	0	0	0	0	0
OTU63	10	0	0	0	0	0	0	0	0	0	0	0	0	0	0	0	0	0	0	0	0	0	0	0
OTU64	3	0	1	0	0	0	0	0	0	0	0	0	0	0	0	0	0	0	0	0	0	0	0	0
OTU65	8	1	1	0	1	0	2	0	4	1	0	3	1	1	0	1	0	0	0	1	1	0	0	0
OTU66	1	0	0	0	0	0	0	0	0	0	0	0	4	0	0	0	0	0	9	0	0	0	0	1
OTU67	2	6	2	0	0	4	1	0	0	0	2	3	6	1	0	3	0	0	1	0	0	23	28	0
OTU68	0	0	1	0	0	0	0	0	0	0	0	0	2	0	0	0	0	0	0	0	0	0	1	0
OTU69	3	0	0	0	0	0	0	0	0	0	0	0	2	0	0	0	0	0	0	0	0	0	0	0
OTU70	0	0	1	0	0	1	0	0	0	1	2	0	1	0	0	3	0	1	0	0	0	0	2	0
OTU71	0	0	0	0	0	0	0	0	0	0	0	0	6	0	0	0	0	0	0	0	0	0	0	0
OTU72	0	0	0	0	0	0	0	0	0	0	0	0	4	0	0	0	0	0	1	0	0	0	0	0
OTU73	1	0	0	0	0	0	0	0	0	0	0	0	4	0	3	0	0	2	2	0	0	0	0	0
OTU74	0	1	1	0	0	0	0	0	0	0	0	0	4	0	0	0	0	0	0	0	0	0	0	1
OTU75	0	0	0	3	1	0	0	1	0	0	0	0	1	0	0	1	0	0	1	0	0	0	0	0
OTU76	121	76	30	1	0	24	37	3	0	0	1	27	194	3	11	43	0	13	0	21	0	37	24	0
OTU77	0	0	0	0	0	0	0	0	0	0	0	0	2	0	0	0	0	0	1	0	0	0	0	0
OTU78	0	0	0	0	0	1	0	0	0	1	0	0	4	1	0	0	0	0	1	0	0	0	0	0
OTU79	6	0	0	0	0	0	0	0	0	0	0	0	1	0	0	0	0	0	1	0	0	0	0	0
OTU80	1	0	0	0	0	0	0	0	0	0	0	1	1	0	0	0	0	0	0	0	0	12	1	0
OTU81	5	15	14	37	1	3	6	1	7	11	7	2	50	11	2	10	0	2	4	4	1	3	4	13
OTU82	0	0	0	0	0	0	0	0	0	2	1	0	1	15	0	0	0	0	1	0	0	0	0	0
OTU83	0	0	0	0	0	0	0	0	2	0	0	0	3	0	3	0	0	0	0	0	0	2	0	0
OTU84	7	0	1	4	0	0	0	1	4	0	1	0	17	0	0	0	1	0	2	0	0	1	0	1
OTU85	64	1	27	102	0	0	2	2	0	0	0	5	45	0	0	6	0	0	1	0	0	18	13	153
OTU86	44	0	0	0	0	0	0	0	0	0	0	0	1	0	0	0	0	0	0	0	0	0	0	0
OTU87	4	1	0	0	0	0	0	0	1	0	0	0	10	0	0	0	0	0	17	0	1	0	0	0
OTU88	0	0	0	0	0	0	0	0	0	2	0	0	5	0	0	2	0	0	0	0	0	1	7	0
OTU89	1	0	0	0	0	0	0	0	0	0	0	0	1	0	0	0	1	0	0	0	0	0	0	0
OTU90	0	0	4	2	0	0	0	0	0	0	0	0	1	0	0	2	0	0	0	0	0	40	3	0
OTU91	1	0	4	4	0	0	0	0	0	0	0	0	5	0	0	0	0	0	0	0	0	3	0	8
OTU92	3	2	13	45	0	0	4	1	0	0	0	7	21	2	0	7	0	0	0	0	0	32	10	73
OTU93	0	0	0	0	0	0	0	0	0	0	0	0	4	0	1	0	0	0	0	0	0	0	0	0
OTU94	0	0	0	0	0	0	0	0	0	0	0	2	2	0	0	0	0	0	0	0	0	1	0	0
OTU95	0	0	0	3	0	0	0	0	0	0	0	0	3	0	0	0	0	1	0	0	0	1	1	0
OTU96	0	1	0	1	0	0	0	0	0	0	0	0	2	0	0	0	0	0	0	0	0	0	0	0
OTU97	0	0	0	0	0	0	0	0	0	0	0	0	2	0	0	0	0	0	0	0	0	0	0	0
OTU98	6	0	0	0	0	7	1	3	0	5	1	2	8	0	0	1	0	0	21	0	0	0	7	1
OTU99	2	2	1	109	25	6	9	0	7	16	1	2	17	2	0	1	0	0	30	3	0	3	2	0
OTU100	0	0	0	0	0	0	0	0	0	0	0	0	18	0	0	0	0	0	0	0	0	0	0	0
OTU101	2	0	9	0	0	0	0	0	3	1	1	0	9	0	0	1	0	1	2	0	1	0	0	2
OTU102	5	0	0	0	0	0	0	0	0	0	0	0	2	0	0	0	0	0	0	0	0	0	1	0
OTU103	0	0	1	0	0	0	0	0	0	0	0	0	9	0	0	0	0	0	0	0	0	0	0	0
OTU104	0	0	0	0	0	0	0	1	0	0	0	0	3	0	0	0	0	0	1	0	0	0	0	0
OTU105	1	3	8	1	0	0	0	0	0	0	0	0	7	0	0	9	0	0	0	0	0	0	0	4
OTU106	0	0	0	0	0	0	0	0	0	0	0	0	3	0	0	0	0	0	0	0	0	0	0	0
OTU107	3	0	0	0	0	0	0	0	0	0	0	0	2	0	0	0	0	0	0	0	0	0	0	0
OTU108	0	0	0	0	0	0	0	0	0	0	0	0	1	0	0	0	0	0	6	0	0	0	0	0
OTU109	2	2	0	2	0	0	3	0	0	0	0	0	4	0	0	0	0	0	0	0	0	3	0	1
OTU110	0	5	0	0	0	0	0	0	0	1	0	1	2	1	0	0	0	0	0	0	0	0	0	0
OTU111	0	0	30	12	0	1	0	1	0	0	0	1	3	0	0	18	0	0	0	0	0	65	5	26
OTU112	82	2	0	0	0	0	0	0	0	0	0	0	18	1	0	0	0	0	0	0	0	2	0	0
OTU113	0	0	0	0	0	0	0	0	0	0	0	0	2	0	0	0	0	0	0	0	0	0	0	0
OTU114	0	0	0	0	0	0	0	0	0	0	0	0	2	0	0	0	0	0	0	0	0	0	0	0
OTU115	7	0	0	0	0	0	0	0	0	0	0	0	4	0	0	0	0	0	0	0	0	0	0	0
OTU116	9	0	0	0	0	0	0	0	0	0	0	0	13	0	0	0	0	0	47	0	0	0	0	4
OTU117	5	45	0	0	0	15	15	2	0	1	2	4	35	0	7	12	0	1	0	2	0	8	9	7
OTU118	1	1	12	1	1	1	0	0	0	0	0	0	22	0	1	3	0	0	11	1	0	1	0	4
OTU119	19	0	1	5	1	1	0	0	0	0	2	0	1	0	0	1	0	0	2	0	0	4	1	1
OTU120	1	2	0	0	0	0	0	0	0	0	0	1	3	0	0	0	0	0	0	0	0	0	0	0
OTU121	6	1	12	11	0	0	0	0	0	0	0	1	16	0	0	1	0	0	0	0	0	2	0	16
OTU122	3	4	1	0	0	0	0	0	0	0	0	2	4	0	0	2	0	0	0	0	0	6	0	2
OTU123	0	0	0	0	0	0	0	0	0	0	0	0	2	0	0	0	0	0	0	0	0	0	0	0
OTU124	3	0	0	0	0	0	0	0	0	0	0	0	8	0	0	0	1	0	2	0	0	0	0	0
OTU125	2	0	0	1	0	0	0	0	0	0	0	0	2	0	0	0	0	0	0	0	0	0	0	0
OTU126	1	0	0	0	0	0	0	0	0	0	0	0	1	0	0	0	0	0	0	0	0	10	1	0
OTU127	0	1	0	0	0	0	0	0	0	0	0	0	2	3	1	0	0	0	1	0	0	0	0	0
OTU128	0	0	0	0	0	0	0	0	0	0	0	0	2	0	0	0	0	0	1	0	0	0	0	0
OTU129	2	6	0	1	1	0	0	3	2	2	5	1	3	1	1	1	0	0	3	0	0	0	2	0
OTU130	0	0	0	0	1	0	2	0	0	0	0	0	13	0	0	0	0	0	0	0	0	0	0	0
OTU131	2	0	0	0	0	0	0	0	0	0	0	0	4	0	0	0	0	0	3	0	1	0	0	0
OTU132	0	0	0	0	0	0	0	0	0	0	0	0	3	0	0	0	0	0	0	0	0	0	0	0
OTU133	0	0	1	2	0	0	0	0	0	0	0	0	2	0	0	4	0	0	0	0	0	8	0	15
OTU134	1	3	0	0	0	0	0	0	0	0	0	1	15	0	0	0	0	0	0	0	0	19	4	0
OTU135	1	3	1	1	0	0	0	0	0	1	0	1	2	0	0	0	0	0	0	0	0	1	1	2
OTU136	1	0	0	0	0	0	0	0	0	0	0	0	2	0	0	0	0	0	0	0	0	0	0	0
OTU137	2	0	0	0	1	0	0	0	1	0	0	0	99	0	0	1	0	0	0	5	0	0	0	0
OTU138	0	0	0	0	0	0	0	0	0	0	0	0	2	0	0	0	0	0	0	0	0	0	0	0
OTU139	0	0	0	0	0	0	0	1	0	0	0	0	2	0	0	1	0	0	3	0	0	0	0	0
OTU140	9	2	0	0	0	0	0	0	0	0	0	0	1	0	0	0	0	0	0	0	0	0	0	0
OTU141	4	1	0	3	0	0	0	0	0	0	0	0	2	0	0	0	0	0	0	0	0	0	0	1
OTU142	0	0	0	0	0	0	0	0	0	0	0	0	2	0	0	0	0	0	0	0	0	52	0	0
OTU143	49	37	2	1	38	0	14	24	14	0	0	0	16	16	0	1	0	0	21	0	4	0	1	5
OTU144	9	0	10	13	0	0	0	0	0	0	0	0	3	1	0	3	0	0	0	0	0	2	0	5
OTU145	6	0	0	0	0	0	0	0	0	0	0	0	2	0	0	0	0	0	0	0	0	0	0	0
OTU146	12	2	13	27	0	1	22	0	3	0	0	4	15	0	0	2	0	0	24	0	0	9	3	4
OTU147	141	343	175	80	1	25	181	1	2	11	16	23	124	11	2	58	1	3	3	3	0	45	26	92
OTU148	0	0	0	0	0	0	0	0	0	0	0	0	4	0	1	0	1	0	0	1	0	0	0	0
OTU149	5	4	0	0	0	0	0	0	0	0	0	0	3	0	0	0	0	0	0	0	0	2	0	0
OTU150	3	1	0	3	0	0	2	0	0	0	1	0	15	0	0	0	1	1	0	0	0	0	0	0
OTU151	0	0	1	2	0	0	0	0	0	1	1	1	1	0	0	1	8	1	1	5	0	0	0	0
OTU152	12	0	0	0	0	0	0	0	0	0	0	0	17	0	0	0	0	0	0	0	0	2	0	0
OTU153	0	0	0	0	1	0	1	0	0	0	0	0	2	0	0	0	0	0	0	0	0	0	0	1
OTU154	0	0	0	0	0	0	0	0	0	0	0	0	2	0	0	0	0	0	0	0	0	1	1	0
OTU155	20	19	0	2	11	1	2	0	15	1	0	1	49	0	0	0	6	0	18	0	0	1	1	1
OTU156	8	4	0	28	0	0	1	0	1	0	0	1	8	5	0	1	0	0	19	0	0	14	0	0
OTU157	14	1	1	0	2	0	0	4	0	1	0	1	11	0	2	0	1	0	5	2	1	1	1	0
OTU158	0	0	0	0	0	0	0	0	0	0	0	0	4	0	2	0	0	0	0	0	0	0	0	0
OTU159	10	8	0	38	0	0	0	0	0	1	0	0	22	1	0	0	0	0	6	0	0	2	0	0
OTU160	0	1	0	7	0	0	0	0	0	0	0	0	4	0	0	0	0	0	0	0	0	0	0	0
OTU161	99	16	19	4	31	21	45	10	40	5	1	19	16	15	5	45	18	6	9	8	79	5	17	2
OTU162	3	0	0	0	0	0	0	0	0	0	0	0	11	0	0	0	0	0	7	0	0	0	0	0
OTU163	1	0	7	0	0	0	0	0	0	0	0	0	6	0	0	1	0	0	0	0	0	0	0	40
OTU164	41	5	4	3	0	0	0	0	0	1	0	1	13	2	0	0	0	0	0	0	2	0	0	1
OTU165	6	0	0	3	0	0	0	1	0	0	0	0	2	0	0	0	0	0	0	0	0	0	0	4
OTU166	0	0	0	0	0	0	0	0	0	0	0	0	9	0	0	0	0	0	0	0	0	0	0	0
OTU167	0	0	0	14	0	0	0	0	0	0	0	0	4	0	0	0	0	0	0	0	0	1	0	0
OTU168	0	2	0	0	4	1	0	0	3	0	0	0	4	1	0	0	0	0	1	0	0	0	0	0
OTU169	1	0	0	0	0	0	0	0	0	0	0	0	4	0	0	0	0	0	4	0	0	0	0	0
OTU170	0	0	0	0	0	0	0	0	0	0	0	0	23	0	0	0	0	0	0	0	0	0	0	0
OTU171	0	0	0	0	0	0	0	0	0	0	0	0	3	0	0	0	0	0	0	0	0	0	0	0
OTU172	0	0	0	0	0	0	0	0	0	0	0	0	3	0	0	0	0	0	0	0	0	0	0	0
OTU173	2	0	0	0	0	0	0	0	0	0	0	0	5	0	0	0	0	0	0	0	0	0	0	0
OTU174	2	0	0	0	0	0	0	0	0	0	0	0	7	0	0	0	0	0	3	0	1	0	0	0
OTU175	25	1	0	7	0	0	13	0	2	0	0	0	34	0	1	0	0	0	2	0	0	0	1	3
OTU176	12	0	12	16	0	0	0	0	0	0	0	6	12	7	0	6	0	0	0	0	0	1	0	9
OTU177	7	0	0	0	0	0	0	1	0	0	0	0	10	0	0	0	0	0	10	0	0	0	0	0
OTU178	0	0	0	0	0	1	0	0	0	0	0	2	2	0	0	4	0	0	0	0	0	65	2	0
OTU179	0	0	0	0	0	0	0	0	0	0	0	0	5	0	0	0	0	0	0	0	0	0	0	0
OTU180	2	0	0	0	0	0	0	0	0	0	0	0	6	0	0	0	0	0	13	0	0	0	0	0
OTU181	0	0	0	0	0	0	0	0	0	0	0	0	1	0	0	0	0	0	1	0	0	0	0	0
OTU182	5	0	0	6	0	1	1	0	0	0	0	0	13	0	0	1	0	0	0	0	0	1	0	0
OTU183	0	0	0	1	0	0	0	0	0	0	0	0	6	0	0	0	0	0	0	0	0	0	0	0
OTU184	0	0	0	4	0	0	0	0	0	0	0	0	2	0	0	1	0	0	0	0	0	0	0	0
OTU185	1	4	0	0	0	0	1	0	1	0	3	1	3	0	0	0	0	0	0	0	2	1	3	0
OTU186	9	12	32	28	5	26	21	6	11	6	7	34	7	9	2	19	0	3	9	0	3	208	26	295
OTU187	0	0	0	0	0	0	0	0	0	0	0	0	3	0	0	0	0	0	1	0	0	0	0	0
OTU188	1	1	1	2	4	0	0	0	0	0	0	0	1	0	0	0	0	0	1	0	0	0	0	0
OTU189	0	0	0	0	0	0	0	0	0	0	0	0	3	0	0	0	0	0	0	0	0	0	0	0
OTU190	68	1	0	0	0	0	0	0	6	0	0	0	52	0	0	0	0	0	4	0	0	2	0	25
OTU191	0	0	0	0	0	0	0	0	0	0	0	0	2	0	0	0	0	0	0	0	0	0	0	0
OTU192	1	0	20	3	0	0	0	0	1	0	0	2	14	1	0	19	0	0	0	0	0	21	1	9
OTU193	4	0	2	1	0	0	2	0	0	0	0	0	1	0	0	0	0	0	0	0	0	0	0	0
OTU194	0	2	0	2	0	0	0	0	0	0	0	0	23	1	0	0	0	0	0	0	0	0	0	0
OTU195	1	0	0	0	0	0	0	0	0	0	0	0	1	0	0	0	0	0	5	0	0	0	0	0
OTU196	1	0	0	0	0	0	0	0	0	0	0	0	2	0	0	0	0	0	0	0	0	0	0	0
OTU197	1	9	0	0	0	0	1	0	1	0	0	0	0	0	0	0	0	0	0	0	0	0	0	0
OTU198	0	12	0	0	0	0	0	0	0	0	0	0	0	0	0	0	0	0	0	0	0	0	0	0
OTU199	3	2	1	0	0	0	0	1	0	0	0	47	2	0	0	1	0	0	0	0	0	40	63	0
OTU200	0	10	0	0	1	0	0	1	0	0	0	3	0	2	1	0	0	0	0	4	0	0	3	0
OTU201	0	6	0	0	0	1	0	0	1	0	0	0	1	0	0	0	0	0	0	0	0	0	0	0
OTU202	0	5	0	0	0	0	0	0	0	0	1	0	0	0	0	0	0	0	1	0	0	0	1	0
OTU203	0	2	0	0	0	0	0	3	0	0	0	4	0	0	3	0	1	2	0	0	0	0	11	0
OTU204	0	4	1	0	0	0	1	1	18	0	0	0	0	0	1	1	0	1	2	0	3	0	0	0
OTU205	0	2	0	0	0	0	0	0	0	0	0	0	0	0	0	0	0	0	0	0	0	0	0	0
OTU206	0	2	0	0	0	0	0	0	0	0	0	0	0	0	0	0	0	0	0	0	0	0	0	0
OTU207	0	2	0	0	0	0	0	0	0	0	0	0	0	0	0	0	0	0	0	0	0	0	0	0
OTU208	53	7	25	65	0	0	0	0	3	1	1	1	125	15	0	7	0	0	2	0	0	4	0	10
OTU209	5	29	7	10	1	0	6	1	8	2	0	0	9	6	0	1	0	3	0	1	0	0	1	9
OTU210	3	2	10	0	2	2	3	2	1	1	1	2	3	2	1	2	0	0	6	0	2	1	0	10
OTU211	0	2	1	0	0	7	0	0	0	0	0	2	0	0	0	5	0	0	0	0	0	1	3	0
OTU212	10	14	1	8	3	0	9	5	24	3	0	1	6	1	0	0	6	1	24	5	4	2	0	10
OTU213	0	1	0	0	0	0	0	0	0	0	0	0	0	0	0	0	0	0	0	0	0	1	0	0
OTU214	0	5	0	0	0	0	0	0	0	0	0	0	0	0	0	0	0	0	0	0	0	0	0	0
OTU215	0	3	0	0	0	1	0	0	0	2	2	0	0	1	0	0	0	0	0	0	0	0	0	0
OTU216	0	1	4	0	0	0	0	1	0	1	1	0	0	0	20	0	0	1	2	2	0	0	0	0
OTU217	64	31	203	339	4	7	92	2	7	8	1	33	152	13	0	59	0	3	21	1	0	134	40	255
OTU218	3	4	0	0	0	0	0	0	0	0	0	0	9	0	0	0	0	0	0	0	0	0	0	0
OTU219	0	1	0	0	0	0	0	0	0	0	0	0	0	0	0	0	0	0	0	0	0	1	1	0
OTU220	10	10	0	0	0	0	0	0	1	0	0	0	2	0	0	1	0	0	0	0	0	0	0	0
OTU221	491	128	296	182	64	196	310	47	42	56	65	276	237	57	26	208	1	40	59	43	41	1055	283	453
OTU222	0	2	0	0	0	0	0	0	0	0	0	0	0	0	0	0	0	0	0	0	0	0	0	0
OTU223	14	68	0	0	1	0	0	9	0	0	0	0	0	0	0	0	0	0	0	0	2	0	0	3
OTU224	0	2	0	0	0	2	0	0	0	1	0	0	0	1	0	0	0	0	0	0	0	1	0	0
OTU225	0	3	0	0	0	0	0	0	0	0	0	0	0	0	0	0	0	0	0	0	0	0	0	0
OTU226	0	1	0	0	0	0	0	0	0	0	0	1	0	0	1	0	0	0	0	0	0	0	1	0
OTU227	34	20	0	0	15	0	18	0	2	0	0	1	64	0	0	0	2	0	3	0	1	0	0	0
OTU228	0	3	0	0	0	0	0	0	0	0	0	0	0	0	0	0	0	0	0	0	0	1	0	0
OTU229	9	1	61	36	0	0	3	0	1	0	1	13	5	27	0	19	0	0	1	0	0	88	10	53
OTU230	0	15	0	0	0	0	0	0	0	0	0	0	0	0	0	0	0	0	0	0	0	0	0	0
OTU231	2	5	0	1	2	0	14	10	13	0	0	1	3	0	0	0	3	0	9	1	8	0	0	5
OTU232	17	1	0	0	1	0	0	0	0	0	0	0	7	0	0	0	0	0	0	0	0	0	2	0
OTU233	1	2	0	0	0	0	0	0	0	0	0	0	2	0	0	0	0	0	2	0	0	0	0	0
OTU234	0	6	7	1	1	5	4	2	3	4	4	5	1	8	8	1	4	2	5	5	9	8	1	0
OTU235	0	6	0	0	0	0	0	0	0	0	0	0	0	0	0	0	8	0	0	0	0	0	0	0
OTU236	1	11	0	0	0	0	0	0	0	0	0	0	1	0	0	0	0	0	0	0	0	0	0	0
OTU237	3	6	0	0	1	0	0	0	0	1	1	0	0	1	0	0	0	0	5	0	0	0	0	0
OTU238	0	3	0	0	0	0	0	0	0	0	0	0	0	0	0	0	0	0	0	0	0	0	5	0
OTU239	0	9	0	0	0	0	0	0	0	0	0	0	0	0	0	0	0	0	0	0	0	0	0	0
OTU240	0	1	7	0	0	4	0	0	0	9	2	4	0	1	1	7	0	0	0	1	0	0	9	2
OTU241	64	20	1	12	64	15	35	7	18	19	12	16	137	19	9	14	5	6	6	21	7	11	24	2
OTU242	0	1	0	0	0	0	0	0	1	0	0	0	75	1	0	0	0	0	0	0	0	2	0	1
OTU243	4	6	0	0	0	0	0	0	0	0	0	0	0	0	0	0	0	0	0	0	0	0	0	0
OTU244	73	3	60	114	0	5	1	2	3	0	0	12	200	3	0	16	0	0	0	12	0	11	22	149
OTU245	0	6	0	0	7	0	9	11	0	0	0	1	1	0	0	1	0	2	0	2	0	1	0	1
OTU246	1	10	0	0	0	0	0	0	0	0	0	0	0	0	0	0	0	0	0	0	0	0	0	0
OTU247	0	7	0	0	6	2	1	4	12	17	5	0	1	9	4	1	2	12	3	6	7	1	3	0
OTU248	0	3	0	1	0	0	0	1	0	2	0	0	0	0	0	0	0	0	0	0	0	0	0	0
OTU249	0	2	1	0	0	0	0	0	0	0	0	0	0	0	0	0	0	0	0	0	0	0	0	0
OTU250	8	3	1	0	0	1	4	0	0	0	0	3	1	0	0	0	2	1	0	0	0	0	3	0
OTU251	5	3	32	0	1	0	5	0	1	8	10	19	2	10	1	32	0	0	2	0	0	23	39	15
OTU252	0	3	0	0	0	0	0	0	0	0	0	0	0	0	0	0	0	0	0	0	1	0	1	0
OTU253	1	7	0	0	0	0	0	0	0	0	0	0	0	1	0	0	0	0	0	0	0	0	1	0
OTU254	1	3	0	0	1	12	1	0	0	1	11	22	0	2	6	5	0	4	1	4	1	25	38	0
OTU255	2	3	0	5	1	0	1	1	1	0	0	0	1	0	0	0	8	0	1	0	0	0	0	0
OTU256	8	2	0	0	2	1	0	5	0	0	0	0	0	0	1	5	0	0	1	0	3	4	2	0
OTU257	1	3	0	0	0	9	1	0	0	2	2	63	6	1	0	13	0	0	2	0	0	316	68	0
OTU258	1	19	0	0	11	2	0	0	9	2	0	2	0	4	0	0	0	0	20	0	0	2	2	0
OTU259	0	5	0	0	0	0	1	0	0	0	0	0	0	0	0	0	0	0	0	0	0	0	0	0
OTU260	0	2	0	0	0	1	0	0	0	0	0	0	0	0	0	0	0	0	0	1	0	1	1	0
OTU261	13	3	0	10	1	6	3	1	0	11	32	7	20	4	7	10	1	9	2	25	0	45	40	0
OTU262	3	3	0	8	0	0	0	0	1	3	1	0	5	3	0	3	0	0	0	0	0	9	1	0
OTU263	0	3	0	0	0	0	0	0	0	0	0	0	0	0	0	0	0	0	0	0	0	0	1	0
OTU264	55	15	8	2	0	3	6	0	0	0	0	1	1	0	0	5	0	0	10	0	0	0	2	0
OTU265	0	1	0	0	0	3	0	0	0	0	0	2	1	0	0	2	0	0	0	0	0	4	12	0
OTU266	0	1	0	0	0	0	0	0	0	0	0	1	0	0	0	0	0	0	0	0	0	0	1	0
OTU267	4	27	0	0	0	0	0	1	0	0	0	9	0	1	1	0	0	1	40	0	2	4	3	0
OTU268	1	5	1	0	3	0	2	15	5	3	5	1	1	4	2	2	0	0	1	1	0	1	2	0
OTU269	112	136	17	16	19	7	216	25	22	11	7	6	82	17	5	18	4	4	64	7	12	18	5	1009
OTU270	19	1	3	16	0	0	0	0	1	1	0	0	101	12	0	0	0	0	0	0	0	13	1	12
OTU271	1	9	0	0	0	0	0	0	0	1	1	4	1	2	1	0	3	1	0	0	0	3	6	0
OTU272	0	17	0	0	0	1	0	0	0	0	0	0	0	0	0	0	0	0	0	0	0	0	2	0
OTU273	1	2	3	0	2	4	1	0	0	1	1	5	0	3	5	4	1	6	9	6	0	0	1	0
OTU274	0	6	0	0	0	0	1	0	0	0	0	0	0	0	0	0	0	0	0	0	0	0	0	0
OTU275	0	2	0	0	0	0	0	0	0	0	0	0	0	0	0	0	0	0	0	0	0	0	0	0
OTU276	8	28	8	0	0	0	13	2	4	0	2	9	3	0	3	2	0	3	9	1	0	5	13	0
OTU277	0	2	0	0	0	0	0	2	0	0	0	0	0	0	0	0	0	0	0	1	0	0	1	0
OTU278	1	6	0	0	0	0	0	0	0	0	0	0	3	0	0	0	1	2	2	0	0	0	1	1
OTU279	4	786	1	0	0	0	2	5	1	0	0	0	2	0	0	0	101	2	0	9	24	0	0	1
OTU280	0	3	0	0	0	0	0	0	0	0	0	0	0	0	0	0	0	0	0	0	0	0	0	0
OTU281	1	5	0	0	0	0	0	0	0	0	0	0	0	0	0	0	0	0	0	0	0	0	0	0
OTU282	1	1	4	0	3	14	6	1	3	21	24	15	2	13	9	7	0	16	4	5	0	19	23	0
OTU283	0	55	0	0	0	0	0	0	0	0	0	0	3	0	0	0	0	0	1	0	0	0	0	0
OTU284	0	2	0	0	0	0	0	0	0	0	0	0	1	0	0	0	0	0	0	0	0	0	0	0
OTU285	5	6	0	0	0	0	4	4	0	0	0	1	0	0	0	0	1	1	0	0	0	1	0	0
OTU286	17	30	23	65	1	13	11	10	13	12	17	4	40	17	10	24	121	3	21	10	56	20	4	7
OTU287	0	6	3	0	0	6	0	3	1	2	2	7	0	0	3	2	0	0	1	1	1	0	17	0
OTU288	41	4	0	0	0	0	17	0	0	0	0	0	0	0	0	0	0	0	0	0	0	0	2	0
OTU289	0	3	2	0	0	0	9	0	3	3	2	0	0	0	0	0	1	0	14	0	0	0	0	0
OTU290	0	6	0	0	13	1	9	24	30	2	6	2	0	3	1	0	2	5	10	3	20	1	2	0
OTU291	0	7	0	0	0	0	0	0	0	0	0	0	0	0	0	0	0	0	0	0	0	0	0	0
OTU292	3	2	0	0	0	0	0	0	1	0	0	0	2	0	0	0	10	0	0	0	0	0	0	0
OTU293	0	2	0	0	0	0	0	0	0	0	0	2	0	0	1	0	0	0	0	0	2	0	2	0
OTU294	29	12	0	0	0	0	1	0	0	0	0	0	1	0	0	0	0	0	0	0	1	0	1	2
OTU295	1	2	0	1	0	0	0	0	0	0	0	1	0	0	0	1	0	0	0	0	0	0	0	0
OTU296	1	1	0	0	0	0	0	1	0	0	0	0	1	0	0	0	0	0	0	0	0	0	0	0
OTU297	0	4	1	0	2	2	3	3	1	3	2	3	5	4	1	0	0	1	12	2	1	1	1	0
OTU298	8	4	0	0	4	0	0	0	5	4	3	1	0	8	2	0	2	2	38	0	6	2	0	0
OTU299	173	109	84	87	18	5	17	18	11	21	15	17	288	17	7	32	28	8	32	11	218	56	15	21
OTU300	0	5	1	0	0	0	3	0	0	1	0	0	0	0	1	0	0	1	0	0	0	1	0	0
OTU301	3	5	0	0	0	4	6	0	0	0	0	1	0	0	0	2	0	0	0	0	1	0	7	1
OTU302	24	12	10	25	0	0	1	0	5	1	1	7	33	3	0	11	0	0	6	1	0	105	18	0
OTU303	0	2	1	0	1	4	0	2	0	3	1	2	0	1	2	2	0	1	0	3	0	0	1	0
OTU304	0	1	0	0	1	1	0	1	2	2	0	0	6	1	0	0	3	0	1	0	1	0	0	1
OTU305	13	9	10	1	0	0	1	0	1	0	0	1	16	0	0	0	0	0	18	0	0	7	0	3
OTU306	0	39	0	0	0	0	0	0	0	0	0	0	0	0	0	0	0	0	0	0	8	0	0	0
OTU307	0	2	0	0	0	0	0	0	0	0	0	0	0	0	0	0	0	0	0	0	0	0	0	0
OTU308	5	2	46	8	8	0	5	0	0	2	1	1	0	0	0	32	0	0	10	0	0	8	2	25
OTU309	1	11	2	0	0	0	3	0	0	0	0	1	0	0	0	0	0	0	0	0	0	1	1	0
OTU310	0	3	0	0	1	0	1	0	0	0	0	0	0	0	0	0	0	0	0	0	0	0	0	0
OTU311	0	4	0	0	0	0	0	0	0	0	0	0	0	1	1	1	0	0	0	0	0	0	0	0
OTU312	0	6	3	1	0	1	2	0	0	0	0	0	0	0	0	1	0	1	0	0	0	3	2	0
OTU313	1	2	0	0	0	0	0	0	0	0	0	0	0	0	0	0	0	0	0	0	0	0	0	0
OTU314	0	1	0	0	0	0	0	0	0	0	0	1	0	0	0	0	0	0	0	0	0	2	3	0
OTU315	22	6	25	36	4	0	0	4	3	1	0	18	160	5	0	12	1	1	4	0	8	351	22	47
OTU316	3	22	11	3	0	11	17	0	0	0	0	16	9	0	3	11	0	0	0	0	0	7	28	2
OTU317	0	1	0	0	0	0	0	0	0	0	0	1	0	0	0	0	0	0	0	0	0	0	0	0
OTU318	0	5	0	0	0	0	0	0	0	0	0	0	0	0	0	0	0	0	0	0	0	0	0	0
OTU319	4	1	3	0	0	3	0	0	0	1	2	0	1	0	1	1	0	0	0	0	0	2	0	0
OTU320	6	29	0	28	1	2	3	0	0	2	4	3	0	4	1	9	10	5	5	2	0	1	0	0
OTU321	0	2	0	2	0	0	0	0	0	0	0	0	0	0	0	0	0	0	0	0	0	0	0	0
OTU322	1	3	0	0	0	0	0	0	0	0	0	0	1	0	0	0	0	0	0	0	0	0	2	0
OTU323	8	2	9	2	0	0	15	0	0	0	0	1	0	0	0	0	0	0	0	0	0	0	0	7
OTU324	3	2	1	0	0	1	0	0	0	0	0	1	0	0	0	0	0	0	0	0	0	8	1	0
OTU325	3	1	0	0	0	0	1	0	0	0	0	0	0	0	0	0	0	0	0	0	0	0	0	0
OTU326	4	4	3	0	0	0	0	0	0	0	0	0	0	0	0	0	0	0	0	0	0	1	2	0
OTU327	0	8	0	0	0	0	0	0	0	0	0	0	0	0	0	0	0	0	0	0	1	0	0	0
OTU328	0	3	2	0	0	2	0	0	0	0	0	1	1	0	1	3	1	0	2	0	0	0	1	0
OTU329	2	3	0	0	0	0	0	0	0	0	0	2	0	0	0	0	0	0	0	0	0	0	0	0
OTU330	1	2	2	2	1	3	1	0	0	0	0	12	7	1	0	4	0	0	1	0	0	1	2	0
OTU331	0	5	0	0	0	1	0	0	0	0	0	1	0	0	0	0	0	0	0	0	0	0	1	0
OTU332	6	12	0	0	0	0	1	0	14	0	0	0	1	1	0	0	0	0	2	0	2	0	0	0
OTU333	8	5	68	47	0	0	2	3	0	0	1	16	31	1	0	40	0	0	2	0	0	70	16	99
OTU334	102	49	2	0	0	1	6	0	2	0	1	1	15	0	1	0	3	0	0	1	0	3	4	0
OTU335	1	1	0	0	0	0	0	0	0	0	0	1	3	0	0	0	0	0	0	0	0	0	0	0
OTU336	30	1	0	0	0	0	0	0	1	0	1	0	4	1	1	0	2	0	0	0	0	0	0	0
OTU337	0	3	0	0	3	5	0	10	0	4	3	11	0	6	5	0	0	1	2	1	0	3	10	0
OTU338	4	5	1	17	0	0	3	0	0	0	0	0	7	1	0	1	0	0	0	0	0	12	1	2
OTU339	0	6	0	0	1	0	0	0	0	0	0	4	0	0	0	0	0	1	1	0	0	1	0	0
OTU340	231	116	7	0	136	45	134	60	18	49	47	3	61	28	15	29	3	22	24	10	16	1	3	51
OTU341	0	2	0	0	0	0	0	0	0	0	0	0	0	0	0	0	0	0	0	0	0	0	0	0
OTU342	3	7	2	0	0	1	15	0	0	0	0	1	3	0	0	1	0	0	0	0	0	0	1	9
OTU343	0	8	1	0	0	0	7	0	1	0	0	0	0	2	2	0	0	3	1	4	0	0	0	0
OTU344	5	5	0	0	6	0	0	0	2	0	0	0	0	3	0	0	0	0	17	0	0	0	0	0
OTU345	88	31	70	36	0	12	153	0	0	0	0	7	28	1	1	51	0	0	0	1	0	5	10	66
OTU346	0	1	0	0	1	0	0	0	2	6	1	1	0	1	0	1	0	0	0	0	0	0	0	0
OTU347	103	37	1	36	0	0	225	0	3	0	2	11	111	2	0	6	0	0	15	0	1	13	9	13
OTU348	1	1	1	0	0	0	0	0	0	0	0	0	4	0	0	0	0	0	0	0	0	0	0	1
OTU349	3	20	0	0	0	0	0	0	0	0	0	0	4	0	0	0	0	0	0	0	0	0	0	0
OTU350	2	26	1	1	0	4	21	0	0	0	0	6	3	0	0	7	0	0	0	0	0	7	10	0
OTU351	0	15	0	0	0	0	0	0	0	0	0	0	0	0	0	0	0	0	0	0	0	0	0	0
OTU352	0	1	2	0	0	5	0	1	0	0	1	10	0	0	0	1	0	0	0	0	0	3	6	0
OTU353	0	7	0	0	0	0	0	0	0	0	0	2	1	0	0	0	0	0	0	0	0	1	2	0
OTU354	1	5	0	0	1	0	0	0	2	0	0	0	14	0	0	0	0	0	1	0	0	0	0	0
OTU355	4	23	1	3	10	5	0	1	8	4	0	0	0	9	5	0	88	0	8	0	1	1	1	0
OTU356	353	126	19	43	39	1	97	45	66	0	0	7	168	2	5	3	0	2	20	2	8	9	11	200
OTU357	0	7	0	0	0	0	0	0	0	0	0	1	0	0	0	0	0	0	0	0	0	0	0	0
OTU358	24	19	0	12	0	0	0	0	0	0	0	0	1	1	0	0	0	0	0	0	0	0	0	0
OTU359	1	5	0	0	1	0	8	0	2	0	0	0	5	0	0	0	0	0	2	0	0	3	3	0
OTU360	0	2	0	1	0	0	0	0	0	1	1	0	0	0	0	0	0	0	0	0	0	0	0	0
OTU361	0	5	0	0	3	0	0	0	0	0	0	0	0	0	0	0	0	0	0	0	0	0	0	0
OTU362	42	16	0	22	0	0	18	1	14	0	0	0	90	1	0	2	1	0	27	1	4	4	0	1
OTU363	0	3	0	189	0	0	0	0	0	0	0	0	0	2	0	2	0	0	0	0	0	0	0	0
OTU364	0	8	0	0	1	0	0	0	1	0	0	0	0	0	1	0	5	1	0	1	3	0	0	0
OTU365	106	74	14	50	11	2	187	6	21	1	2	9	141	0	0	10	1	0	20	1	5	48	5	75
OTU366	0	1	0	0	0	0	0	0	1	0	0	0	0	0	1	0	0	0	0	0	0	0	1	0
OTU367	1	3	0	2	1	1	0	0	5	1	0	0	1	0	1	0	3	0	2	0	18	1	0	4
OTU368	0	5	0	0	0	0	0	0	0	0	0	0	0	0	0	0	0	0	0	0	0	0	0	0
OTU369	0	2	1	0	0	0	0	1	0	1	0	0	0	0	0	0	0	0	0	0	0	0	0	2
OTU370	3	23	0	8	1	4	9	23	4	2	0	0	1	3	5	3	6	4	2	9	4	2	0	1
OTU371	35	46	11	3	0	8	76	3	6	4	5	14	12	10	15	9	285	3	10	149	7	17	29	1
OTU372	1	11	0	0	0	0	4	0	0	0	0	0	0	0	0	0	0	0	0	0	0	0	1	0
OTU373	0	5	0	0	0	0	0	0	0	0	0	0	3	1	0	0	0	0	0	0	0	1	0	0
OTU374	0	5	0	0	0	0	0	3	4	0	0	0	0	0	0	0	0	0	4	0	1	1	0	0
OTU375	0	28	0	0	0	0	0	0	0	0	0	0	0	0	0	3	0	0	0	0	0	0	1	0
OTU376	3	12	0	0	0	0	0	0	0	1	0	0	0	1	0	2	0	0	0	0	0	2	5	0
OTU377	7	57	1	0	0	0	6	20	0	1	1	1	11	0	9	0	3	9	0	14	0	1	6	0
OTU378	134	31	3	15	0	0	0	0	1	0	0	0	64	0	0	0	0	0	0	0	0	0	0	3
OTU379	0	23	0	0	0	0	0	0	0	0	0	0	0	0	0	0	0	0	0	0	0	0	4	0
OTU380	0	1	0	0	0	0	0	0	0	1	0	1	1	0	5	0	0	2	3	1	0	0	0	0
OTU381	0	5	0	0	0	0	0	0	0	0	0	0	0	0	0	0	0	0	0	0	0	0	0	0
OTU382	0	4	2	0	0	0	0	0	0	0	0	0	0	0	0	0	0	0	0	0	0	0	3	0
OTU383	2	4	0	0	0	0	0	0	0	0	0	0	0	0	0	0	0	0	0	0	0	0	0	0
OTU384	0	3	0	0	0	0	0	0	0	0	0	0	0	0	0	0	0	0	0	0	0	0	0	0
OTU385	0	5	0	0	0	0	0	0	0	0	0	0	0	0	0	0	0	0	0	0	0	0	0	0
OTU386	1	3	0	0	2	0	0	0	0	0	0	0	3	2	0	0	0	0	0	0	0	5	0	4
OTU387	1	1	0	0	0	0	0	0	1	0	0	0	0	0	0	0	0	0	0	0	0	0	0	0
OTU388	1	21	6	0	2	0	3	2	3	0	0	2	0	0	0	2	0	1	1	0	2	0	0	1
OTU389	0	5	0	0	2	0	0	0	0	9	0	0	0	1	0	0	0	0	2	1	0	0	0	0
OTU390	89	44	88	128	46	34	34	11	62	16	20	69	387	65	35	42	3	20	38	57	16	68	42	20
OTU391	0	1	0	0	0	0	0	0	0	0	0	0	0	0	0	0	0	0	0	0	0	0	0	1
OTU392	120	45	1	0	0	2	3	1	0	1	0	3	10	0	1	2	0	2	0	0	0	3	1	0
OTU393	0	2	0	0	0	0	0	0	0	0	0	0	0	0	0	0	0	0	0	0	0	0	0	0
OTU394	0	1	2	0	0	0	1	0	0	0	1	1	0	1	0	0	0	0	10	0	2	0	1	5
OTU395	5	1	1	0	0	0	0	0	0	0	0	0	3	0	0	0	0	0	0	0	0	0	0	1
OTU396	0	1	0	0	0	0	0	0	0	0	0	0	0	0	0	0	0	2	0	1	0	1	0	0
OTU397	0	3	0	0	0	0	0	0	0	0	0	0	0	0	0	0	0	0	0	0	0	0	0	0
OTU398	0	60	1	0	0	1	44	9	28	0	0	0	0	5	3	0	8	3	3	0	0	1	3	0
OTU399	0	7	0	0	2	0	1	0	0	0	0	1	0	0	0	1	0	0	1	0	0	0	0	0
OTU400	75	28	0	0	1	0	30	0	1	0	0	0	7	0	0	0	0	0	0	0	0	0	0	0
OTU401	0	5	0	0	0	0	0	0	0	0	0	0	0	0	0	0	0	0	0	0	0	0	0	0
OTU402	21	6	0	0	0	0	0	0	1	0	0	1	20	4	0	1	0	0	0	0	0	2	1	0
OTU403	1	27	0	0	0	0	1	0	2	0	0	0	0	0	0	0	0	0	0	0	0	0	0	0
OTU404	23	2	2	0	0	0	0	0	1	0	0	0	2	0	2	0	0	0	0	0	0	0	0	0
OTU405	1	1	0	0	0	0	0	0	0	0	0	2	0	0	0	0	0	0	0	0	0	0	0	0
OTU406	0	15	0	0	0	0	0	0	0	0	0	0	0	0	0	0	0	0	0	0	0	0	1	0
OTU407	1	1	13	1	3	31	23	0	4	2	13	8	0	8	1	21	0	1	7	0	0	7	7	5
OTU408	0	2	0	1	1	17	4	5	0	7	8	18	0	2	2	10	0	1	0	7	0	15	44	0
OTU409	5	13	1	3	0	1	0	0	0	2	1	4	0	0	1	1	1	3	1	1	0	4	2	4
OTU410	0	4	0	0	0	0	0	0	7	0	0	0	0	0	0	0	0	0	0	0	0	0	0	0
OTU411	0	12	3	0	1	1	1	2	1	0	1	1	0	0	1	0	0	0	6	0	0	4	0	0
OTU412	0	9	0	0	0	0	0	0	0	0	0	0	0	0	0	0	0	0	0	0	0	0	0	0
OTU413	0	2	0	0	0	0	2	0	0	0	0	0	0	0	0	0	0	0	0	0	0	0	1	0
OTU414	0	13	1	0	0	0	0	0	0	0	0	0	0	0	0	0	0	0	0	0	0	0	0	0
OTU415	0	12	0	0	0	0	0	0	0	0	0	0	0	0	0	0	0	0	0	0	0	0	0	0
OTU416	0	0	12	0	3	2	0	0	0	1	0	4	1	1	3	1	1	3	1	2	0	36	6	0
OTU417	1	3	2	0	0	0	0	0	0	0	0	9	2	1	0	1	0	0	0	0	0	2	23	0
OTU418	0	0	3	1	0	5	1	0	0	0	0	20	0	0	0	8	0	0	0	0	0	49	26	0
OTU419	0	0	0	0	0	0	0	0	0	1	0	2	0	0	1	0	0	0	0	1	0	1	3	0
OTU420	1	0	0	0	0	4	0	0	0	1	1	5	1	0	1	1	0	0	1	0	0	31	13	0
OTU421	0	0	0	0	0	6	0	1	0	4	3	7	0	0	4	2	1	0	0	1	0	1	5	0
OTU422	31	5	1	1	0	0	2	0	1	1	0	1	21	3	0	0	0	0	1	0	0	1	1	0
OTU423	0	0	0	0	1	2	0	2	0	2	0	3	0	2	2	0	0	1	0	2	0	2	3	0
OTU424	0	0	0	0	14	0	0	0	2	0	0	1	0	1	0	0	0	0	0	0	0	1	2	0
OTU425	0	0	0	1	0	0	0	0	0	0	0	1	0	0	1	0	0	0	1	0	0	0	0	0
OTU426	0	1	1	0	0	0	0	0	0	1	0	2	0	2	1	0	0	0	0	0	0	0	9	0
OTU427	1	0	77	3	0	2	1	1	0	2	0	4	23	7	0	16	0	0	1	0	0	153	2	38
OTU428	1	1	9	0	0	0	1	0	0	0	0	18	0	0	0	2	0	0	0	0	0	2	13	0
OTU429	0	0	0	0	0	0	0	0	0	0	1	2	0	4	1	0	2	2	0	3	0	2	3	0
OTU430	21	22	29	13	4	16	4	2	3	13	11	22	16	19	49	23	2	25	6	24	13	27	31	7
OTU431	0	0	0	0	0	0	0	0	0	0	0	1	0	0	0	0	0	0	0	0	0	0	1	0
OTU432	2	3	1	0	1	16	9	0	0	0	1	5	0	1	1	8	0	1	0	0	0	2	7	0
OTU433	8	0	19	6	0	0	3	1	0	1	0	4	11	1	1	26	0	0	1	0	0	122	6	10
OTU434	0	0	4	0	0	8	1	0	0	1	0	5	1	0	0	5	0	0	0	0	0	9	11	0
OTU435	1	0	0	0	0	0	0	0	0	0	0	1	0	0	0	0	0	0	0	0	0	0	1	0
OTU436	0	0	0	0	0	0	0	0	0	0	0	1	0	0	0	0	0	0	0	0	0	0	2	0
OTU437	0	2	0	0	0	0	0	0	0	0	0	9	0	0	0	0	0	0	0	0	0	2	11	0
OTU438	0	0	0	0	0	1	0	0	0	1	0	5	0	3	2	0	0	0	0	0	0	4	0	0
OTU439	1	1	1	0	0	3	0	0	0	9	7	10	0	2	3	1	0	9	2	5	0	9	9	0
OTU440	1	2	0	0	0	0	0	0	0	0	0	7	0	0	0	0	0	0	0	0	0	5	6	0
OTU441	2	2	6	0	0	13	10	1	0	3	8	13	1	2	2	6	0	3	2	2	2	10	10	0
OTU442	0	0	0	0	0	0	0	0	0	0	0	2	0	0	0	0	0	0	0	0	0	0	0	0
OTU443	0	0	3	4	2	12	0	29	1	2	8	30	0	1	21	6	1	5	2	6	2	57	77	0
OTU444	4	4	27	24	0	0	5	1	1	1	0	2	18	0	0	14	0	0	1	0	0	3	5	31
OTU445	3	1	13	1	0	1	0	0	2	2	2	8	0	13	0	4	0	0	7	0	0	19	2	6
OTU446	0	0	0	0	0	0	0	0	0	0	0	3	0	0	0	0	0	0	0	0	0	0	0	0
OTU447	0	0	0	0	0	0	0	0	0	0	0	1	0	0	0	0	0	0	0	0	0	0	3	0
OTU448	0	0	0	0	0	0	0	0	0	0	0	2	0	0	0	0	0	0	0	0	0	0	0	0
OTU449	0	0	0	0	0	0	0	0	0	1	0	7	0	0	0	0	0	0	0	0	0	0	0	0
OTU450	1	1	0	0	1	5	2	0	0	0	2	3	0	2	0	2	0	0	0	0	0	1	1	0
OTU451	0	0	1	0	0	4	0	0	0	3	4	1	0	1	1	0	0	0	1	0	0	0	1	0
OTU452	0	0	1	0	0	0	0	5	0	1	0	1	0	0	1	0	0	0	0	0	0	1	2	0
OTU453	0	0	2	0	1	0	4	0	0	1	0	1	0	0	0	1	0	0	0	2	0	1	0	1
OTU454	1	0	19	3	0	2	0	0	0	0	0	6	0	3	0	20	0	0	0	0	0	55	7	3
OTU455	0	0	0	0	0	2	1	0	0	0	0	1	0	1	0	5	0	0	0	0	0	0	0	0
OTU456	1	0	8	0	0	5	0	2	0	1	1	3	0	3	0	18	0	0	1	1	1	0	3	12
OTU457	0	0	0	0	0	0	0	0	0	0	0	1	0	0	0	0	0	0	0	0	0	4	3	0
OTU458	0	0	0	0	0	0	0	0	0	0	0	2	0	0	0	0	0	1	0	0	0	0	1	0
OTU459	0	3	1	5	8	3	8	8	3	1	1	6	3	6	1	1	8	1	4	6	20	8	5	0
OTU460	0	0	1	0	0	0	0	0	0	0	0	4	0	0	0	1	0	0	0	0	0	0	1	0
OTU461	0	0	0	0	0	0	0	0	0	0	0	1	0	0	0	0	0	0	0	0	2	2	1	0
OTU462	0	0	0	0	0	0	0	0	0	0	0	2	0	0	0	0	0	0	0	0	0	0	2	0
OTU463	0	0	0	0	0	0	0	0	0	0	0	2	0	0	0	0	0	0	0	0	0	0	0	0
OTU464	3	0	29	5	0	7	0	0	0	4	1	14	11	35	1	29	0	0	1	1	0	202	9	16
OTU465	0	1	0	0	0	2	0	1	0	0	0	3	0	0	0	1	0	0	0	0	0	1	3	0
OTU466	0	0	0	0	0	0	0	0	0	0	0	1	0	0	0	0	0	0	0	0	0	0	1	0
OTU467	3	1	2	0	0	0	1	1	0	0	0	72	2	0	0	1	0	0	0	0	0	23	25	0
OTU468	0	0	1	0	0	0	0	0	0	0	0	2	0	0	0	2	0	0	0	0	0	2	1	1
OTU469	0	0	0	0	0	0	0	0	0	0	0	2	0	0	3	0	0	0	0	0	0	4	0	0
OTU470	0	0	0	1	0	0	0	0	0	0	0	3	0	0	0	0	0	0	0	1	0	6	7	0
OTU471	8	5	3	1	3	1	3	0	2	0	0	3	2	1	1	1	0	0	1	0	0	1	0	1
OTU472	0	0	1	0	0	0	0	0	0	0	0	4	0	0	0	0	0	0	0	0	0	0	1	0
OTU473	0	0	0	0	1	0	0	0	0	1	1	1	0	0	0	0	0	1	1	0	0	1	0	0
OTU474	0	0	1	0	0	0	0	0	0	1	0	1	0	0	0	1	0	0	0	0	0	0	0	0
OTU475	0	0	5	1	1	0	0	0	1	0	1	4	1	5	0	0	0	0	0	0	0	16	0	0
OTU476	6	3	7	1	1	6	6	1	1	0	1	12	5	0	1	20	0	1	8	1	0	29	13	1
OTU477	1	1	0	0	1	0	1	2	0	0	0	30	1	0	0	3	21	0	0	0	0	54	37	0
OTU478	0	0	2	0	0	1	3	0	0	0	0	3	0	0	0	3	0	0	0	0	0	4	10	0
OTU479	75	59	73	206	0	19	14	7	8	5	10	27	104	14	5	55	12	2	14	3	29	53	23	25
OTU480	0	0	1	0	0	0	0	0	0	0	0	1	0	4	0	1	0	0	0	0	0	1	0	0
OTU481	0	2	1	0	0	0	0	0	0	0	0	2	0	0	0	0	0	0	0	0	0	3	2	0
OTU482	7	3	5	0	1	8	3	0	1	1	0	7	0	3	0	5	0	3	1	0	0	7	8	0
OTU483	0	0	0	0	0	1	0	0	0	3	0	1	0	2	0	0	0	0	0	0	0	1	0	0
OTU484	0	0	6	0	0	5	1	0	0	0	0	18	0	0	0	2	0	0	0	0	0	14	5	2
OTU485	0	3	1	0	0	0	0	0	0	0	0	3	0	0	0	0	0	0	0	0	0	1	1	0
OTU486	0	0	0	0	0	0	0	0	0	1	0	1	0	0	0	1	0	0	0	0	0	2	0	0
OTU487	0	0	0	0	0	0	0	0	0	0	0	1	0	0	0	0	0	0	0	0	0	0	1	0
OTU488	0	1	0	0	0	0	0	0	0	0	0	5	0	0	0	2	0	0	0	0	0	7	19	0
OTU489	0	0	1	0	0	0	0	0	0	0	0	2	0	0	0	1	0	0	0	0	0	0	2	0
OTU490	0	0	3	0	1	1	1	2	0	2	2	7	0	0	3	2	1	7	1	3	5	7	15	0
OTU491	0	0	0	0	0	0	0	0	0	0	0	4	0	0	0	0	0	0	0	0	0	1	3	0
OTU492	0	0	0	0	0	0	0	0	0	0	0	1	0	0	0	0	0	0	0	0	0	1	1	0
OTU493	0	0	1	0	0	1	3	0	0	0	0	5	0	1	1	4	0	1	0	1	0	6	9	1
OTU494	0	0	0	0	0	0	0	0	0	0	0	2	0	0	0	0	0	0	0	0	0	0	0	0
OTU495	0	0	0	0	0	0	0	0	0	0	1	3	0	0	0	0	0	0	0	0	0	2	3	0
OTU496	0	0	1	0	1	1	0	0	0	0	1	2	0	0	0	1	0	0	0	0	0	0	1	0
OTU497	6	0	0	5	14	1	13	9	0	0	0	18	3	0	0	2	6	0	0	1	3	29	8	0
OTU498	48	10	34	16	2	26	19	3	1	4	4	39	15	9	14	34	2	6	9	8	0	91	34	4
OTU499	0	0	0	0	0	0	0	0	0	0	0	1	0	0	1	3	0	0	0	1	0	0	0	0
OTU500	0	0	0	0	0	1	0	0	0	0	1	4	0	0	0	0	0	0	1	0	0	0	0	0
OTU501	1	2	4	0	0	0	0	0	0	0	0	11	0	0	0	1	0	0	0	0	0	3	13	1
OTU502	1	0	0	1	2	0	1	2	0	0	0	4	0	1	1	3	0	2	1	1	4	5	8	0
OTU503	0	0	1	0	0	0	0	0	0	0	0	1	0	0	1	0	0	0	0	1	0	1	1	0
OTU504	1	1	3	0	0	1	1	0	0	0	0	2	0	0	0	3	0	0	0	0	0	11	7	1
OTU505	0	0	0	0	0	0	0	0	0	0	0	4	0	0	0	0	0	0	0	0	0	1	0	0
OTU506	0	0	0	0	0	0	0	0	0	0	1	4	0	1	0	0	0	0	0	0	1	3	6	0
OTU507	0	0	0	0	0	0	0	0	0	0	0	1	0	0	0	0	0	0	0	0	0	0	1	0
OTU508	4	0	0	0	0	0	0	0	0	0	0	4	6	5	0	0	0	0	0	0	0	66	4	0
OTU509	0	2	0	4	0	0	0	0	0	0	0	2	0	2	0	1	0	0	0	0	0	1	3	1
OTU510	1	0	0	0	2	4	0	0	2	1	1	2	0	4	0	1	0	0	1	1	0	2	6	0
OTU511	0	2	1	0	0	0	0	0	0	0	0	1	1	0	0	1	0	0	0	0	0	0	0	0
OTU512	0	0	0	0	0	1	1	0	0	0	0	1	0	2	0	0	0	1	0	0	0	0	0	0
OTU513	0	0	0	0	0	0	0	0	0	0	0	2	0	0	0	0	0	0	0	0	0	0	1	0
OTU514	0	0	0	0	0	0	0	0	0	0	0	4	0	0	2	0	0	5	0	1	0	9	11	0
OTU515	0	0	0	0	0	1	0	0	0	0	0	5	0	0	0	1	0	0	0	0	0	0	4	0
OTU516	2	0	2	0	0	1	0	1	0	0	0	4	0	0	0	0	0	0	0	0	0	9	5	1
OTU517	0	0	0	0	0	0	0	0	0	0	0	1	0	0	0	0	0	0	0	0	0	0	3	0
OTU518	1	0	8	0	0	0	5	0	0	1	0	8	6	10	0	2	0	0	1	0	0	53	4	3
OTU519	0	0	0	0	1	0	1	1	0	0	0	1	0	0	0	0	1	0	0	1	0	1	0	0
OTU520	0	0	0	0	0	3	1	0	0	0	0	6	0	0	0	15	0	0	0	0	0	6	5	0
OTU521	0	0	0	0	0	0	0	0	0	0	0	1	0	0	0	0	0	0	0	0	0	0	1	0
OTU522	0	0	0	1	0	0	0	0	0	0	0	1	0	0	0	1	0	0	0	0	0	0	0	0
OTU523	0	0	0	0	0	0	0	0	0	0	0	3	0	0	0	0	0	0	0	0	0	3	1	0
OTU524	0	0	0	0	6	1	0	0	0	1	1	1	0	4	0	0	0	0	2	2	0	0	0	0
OTU525	0	0	0	0	0	0	0	0	0	0	0	2	0	0	0	0	0	4	0	0	0	9	4	0
OTU526	2	4	3	1	1	5	0	1	1	6	1	73	2	12	0	21	0	0	2	0	0	209	124	0
OTU527	0	1	0	0	0	0	0	0	0	0	0	4	0	0	4	0	0	2	0	0	0	1	0	0
OTU528	0	0	5	0	2	6	1	1	0	2	1	4	0	0	0	1	0	2	0	2	0	7	1	0
OTU529	1	1	0	0	0	0	1	0	1	0	0	3	0	0	0	1	0	0	0	0	0	7	6	0
OTU530	0	0	0	0	0	0	0	0	0	0	0	4	0	0	0	0	0	0	0	0	0	2	6	0
OTU531	0	0	0	0	0	0	0	0	0	0	0	5	0	0	0	0	0	0	0	0	0	0	0	0
OTU532	0	2	1	0	0	0	0	0	0	0	0	2	0	0	0	0	0	0	0	0	0	0	4	0
OTU533	0	0	0	0	0	0	0	0	0	0	0	1	0	0	0	3	0	0	0	0	0	1	2	0
OTU534	10	13	30	3	7	22	58	1	3	15	7	38	1	22	0	43	0	0	18	0	1	45	28	2
OTU535	0	0	1	0	0	0	0	0	0	0	0	1	0	1	0	0	0	0	0	0	0	2	0	0
OTU536	0	0	0	0	0	0	0	0	0	0	0	1	0	0	0	0	0	0	0	0	0	0	1	0
OTU537	2	1	0	0	0	1	0	0	0	0	0	11	0	0	0	3	0	0	0	0	0	15	22	0
OTU538	1	1	0	0	0	2	8	0	0	3	1	5	0	2	0	2	0	0	0	0	0	1	1	0
OTU539	0	0	0	0	0	0	0	1	0	0	0	15	0	0	1	0	0	0	1	1	0	9	10	0
OTU540	0	0	0	0	0	0	0	4	0	0	0	5	0	0	0	0	0	0	0	0	0	0	0	0
OTU541	0	0	3	0	0	1	0	0	0	0	0	1	0	0	0	3	0	0	0	0	0	0	2	0
OTU542	0	0	0	0	0	0	0	0	0	0	0	1	0	0	0	0	0	0	0	0	0	0	1	0
OTU543	1	1	0	0	0	0	0	0	0	0	0	4	0	0	1	0	0	0	0	0	0	2	0	0
OTU544	0	1	0	0	1	5	0	5	0	2	5	2	0	2	1	0	0	1	0	1	0	0	0	0
OTU545	0	1	0	0	0	0	0	0	0	0	0	1	0	0	0	1	0	1	0	0	0	0	1	0
OTU546	0	0	0	0	0	1	0	3	0	1	1	4	0	1	1	0	0	1	8	2	0	0	1	0
OTU547	0	0	4	0	0	0	0	0	0	0	1	3	0	0	2	0	0	0	0	1	0	2	0	0
OTU548	1	0	1	0	0	26	5	0	0	1	7	11	0	1	2	5	0	11	1	3	4	18	20	0
OTU549	0	0	4	0	0	1	0	0	1	0	0	5	0	1	1	2	0	0	0	0	0	45	22	0
OTU550	0	0	0	0	0	0	0	0	0	0	0	3	0	0	0	0	0	0	0	0	0	1	4	0
OTU551	0	0	9	2	0	0	1	0	0	0	0	1	1	0	0	2	0	0	0	0	0	23	1	2
OTU552	0	0	3	0	0	7	1	0	0	0	0	4	0	0	0	3	0	0	0	0	0	8	9	1
OTU553	0	0	1	0	0	0	0	0	0	0	0	2	0	0	0	0	0	0	0	0	0	2	1	0
OTU554	0	0	1	0	0	0	0	0	0	0	0	5	0	0	0	0	0	0	0	0	0	11	2	0
OTU555	0	0	1	0	0	0	0	0	0	0	0	5	0	0	0	2	0	0	0	0	0	4	10	1
OTU556	0	0	0	0	0	1	1	0	0	0	0	5	0	0	0	1	0	0	0	0	0	8	10	0
OTU557	2	4	25	1	0	28	5	0	0	2	0	19	1	1	2	26	0	7	0	0	0	21	42	4
OTU558	0	0	0	0	0	0	0	0	0	1	1	6	0	0	0	2	0	0	0	0	0	0	1	0
OTU559	0	0	33	0	0	3	0	0	0	0	3	1	0	0	26	14	2	6	0	12	0	0	3	0
OTU560	0	0	0	0	1	0	0	0	0	0	0	2	0	0	0	0	0	0	0	0	0	0	2	0
OTU561	7	7	27	8	6	14	7	1	0	4	3	12	17	16	1	43	0	4	13	1	0	90	23	6
OTU562	0	0	5	2	0	2	1	0	0	0	0	10	1	0	0	7	0	0	0	0	0	14	17	1
OTU563	2	10	3	1	0	25	8	0	2	13	14	9	2	1	5	22	0	8	0	0	1	5	11	0
OTU564	5	0	4	0	0	24	4	1	0	1	4	17	6	3	2	18	0	0	1	0	0	6	32	7
OTU565	0	0	0	0	0	1	0	0	0	0	0	4	0	0	0	12	0	0	0	0	0	2	7	0
OTU566	4	3	0	8	1	0	0	0	0	2	0	2	1	2	1	0	0	0	17	1	4	0	0	0
OTU567	1	1	0	3	0	1	1	0	1	1	0	14	1	0	0	1	0	12	1	0	1	3	28	0
OTU568	0	0	0	0	0	0	0	0	0	0	1	4	0	8	3	0	0	1	2	2	3	0	0	0
OTU569	2	0	0	0	0	0	0	0	0	0	0	6	1	0	0	0	0	0	0	0	0	33	9	0
OTU570	0	0	0	1	0	0	0	0	0	0	0	2	0	0	0	0	0	0	0	0	0	0	1	0
OTU571	0	0	0	0	0	1	0	0	0	0	1	2	0	0	1	1	0	1	1	0	0	18	3	0
OTU572	0	0	0	0	0	0	0	0	0	0	0	0	0	0	0	0	0	0	0	0	0	31	0	0
OTU573	0	0	0	0	0	0	0	0	0	0	0	0	0	0	0	0	0	0	0	0	0	2	0	0
OTU574	1	3	1	0	0	12	0	0	0	15	14	48	3	2	13	12	0	3	1	2	0	35	83	0
OTU575	2	1	0	1	0	0	1	0	0	0	0	3	1	1	0	2	0	0	0	0	0	16	3	0
OTU576	0	0	0	0	0	0	0	0	0	0	0	0	0	0	0	0	0	0	0	0	0	2	0	0
OTU577	0	0	1	0	0	0	0	0	0	0	0	1	0	0	0	4	0	0	0	0	0	16	0	1
OTU578	0	0	0	0	0	0	0	0	0	0	0	0	0	0	0	1	0	0	0	0	0	11	0	0
OTU579	0	0	0	0	0	0	1	0	0	0	0	0	0	0	0	0	0	0	0	0	0	5	0	0
OTU580	0	0	0	0	0	0	0	0	0	0	0	2	0	0	0	0	0	0	0	0	0	10	3	0
OTU581	0	0	0	0	0	1	0	0	0	1	0	1	0	0	2	1	0	0	0	1	0	4	1	0
OTU582	0	0	0	0	0	0	0	0	0	0	0	0	0	0	0	0	0	0	0	0	0	2	0	0
OTU583	0	0	0	0	0	2	0	0	0	0	0	1	0	0	0	1	0	0	0	0	0	2	1	0
OTU584	0	0	0	0	0	0	0	0	0	0	0	0	0	0	0	0	0	0	0	0	0	5	0	0
OTU585	31	11	2	0	0	1	2	1	0	0	0	1	17	0	0	1	0	0	0	0	0	4	4	0
OTU586	0	0	8	0	0	0	0	0	0	0	0	1	0	0	0	5	0	0	0	0	0	24	5	2
OTU587	0	0	3	0	0	7	3	0	2	9	8	3	1	5	12	4	0	14	0	19	1	4	2	0
OTU588	0	0	0	0	0	3	0	0	0	0	0	2	0	0	0	1	0	0	0	0	0	8	3	0
OTU589	3	3	0	1	9	6	10	6	6	4	0	17	1	2	3	4	0	2	16	2	21	47	7	5
OTU590	0	0	0	0	0	0	0	0	0	0	0	0	0	0	0	0	0	0	0	0	0	9	0	0
OTU591	0	0	1	0	0	0	0	0	0	0	0	0	0	0	0	0	0	0	0	1	0	4	0	0
OTU592	0	0	0	0	0	1	0	0	0	0	0	0	0	0	0	0	0	0	0	0	0	7	2	0
OTU593	0	0	0	0	0	0	0	0	0	0	0	0	0	0	0	0	0	0	1	0	0	3	0	0
OTU594	0	0	0	0	1	0	0	0	0	0	0	0	0	0	0	0	0	0	0	0	0	3	0	0
OTU595	0	0	0	0	0	0	0	0	0	0	0	0	0	0	0	0	0	0	0	0	0	3	0	0
OTU596	0	0	0	0	0	0	0	0	0	0	0	7	0	0	0	2	0	0	0	0	0	10	11	0
OTU597	0	0	0	0	0	0	0	0	0	0	0	0	0	0	0	0	0	0	0	0	0	2	0	0
OTU598	0	0	0	0	0	0	0	0	0	2	0	0	1	1	0	0	0	0	0	1	0	5	1	0
OTU599	0	0	0	0	0	0	0	0	0	0	0	0	0	0	0	0	0	0	0	0	0	2	0	0
OTU600	0	0	0	0	0	0	0	0	0	0	0	3	0	0	0	5	0	0	0	0	0	12	11	1
OTU601	0	0	3	1	1	2	0	0	0	1	0	1	0	0	1	3	0	0	0	0	1	20	8	0
OTU602	0	0	2	3	1	1	1	0	0	0	0	0	0	0	0	1	0	0	0	0	0	1	1	0
OTU603	0	0	0	0	0	0	0	0	0	0	0	0	0	0	0	0	0	0	0	0	0	2	0	0
OTU604	0	0	0	0	0	0	0	0	0	0	0	0	0	0	0	0	0	0	0	0	0	1	2	0
OTU605	0	0	0	0	0	0	0	0	0	0	0	0	0	1	0	1	0	0	0	0	0	7	0	0
OTU606	0	0	1	0	0	1	3	0	0	0	0	0	1	0	0	0	0	0	0	0	0	13	0	0
OTU607	0	0	1	0	0	0	0	0	0	0	0	0	0	0	0	0	0	0	0	0	0	2	0	0
OTU608	0	0	0	0	0	0	0	0	0	0	0	0	0	0	0	0	0	0	0	0	0	2	0	0
OTU609	0	0	1	0	0	2	0	0	0	0	0	5	0	0	0	2	0	0	0	0	0	35	8	0
OTU610	0	0	0	0	0	0	0	0	0	0	0	0	0	0	0	0	0	0	0	0	0	2	0	0
OTU611	0	1	1	0	0	24	3	0	0	1	0	38	0	0	0	14	0	1	0	0	0	20	67	0
OTU612	0	0	0	0	1	3	0	0	0	0	0	0	0	0	0	0	0	0	0	0	0	1	1	0
OTU613	0	0	0	0	0	0	0	0	0	0	0	1	0	0	0	0	0	0	1	0	0	3	6	0
OTU614	0	0	1	0	0	0	0	0	0	0	0	7	0	0	0	4	0	0	0	0	0	10	5	3
OTU615	0	0	0	0	0	0	1	0	0	0	0	2	0	0	0	3	0	0	0	0	0	17	5	0
OTU616	0	0	0	0	0	0	0	0	0	0	0	1	0	0	0	0	0	0	0	0	0	2	2	0
OTU617	0	0	0	0	0	0	0	0	0	0	0	0	0	0	0	0	0	0	0	0	0	1	2	0
OTU618	0	0	3	0	0	0	1	0	0	0	0	0	0	0	0	0	0	0	0	0	0	27	2	0
OTU619	0	0	0	0	0	0	0	0	0	0	0	0	0	0	0	0	0	0	0	0	0	3	0	0
OTU620	0	0	0	0	0	0	0	0	0	0	0	0	0	0	0	0	0	0	0	0	0	1	1	0
OTU621	0	0	0	0	0	0	0	0	0	0	0	0	3	0	0	0	0	0	0	0	0	1	1	0
OTU622	0	0	0	0	0	0	0	0	3	0	0	0	0	0	0	0	0	0	0	0	0	2	0	1
OTU623	1	0	8	0	0	0	0	0	0	0	0	0	0	1	0	1	0	0	0	0	0	8	0	8
OTU624	0	0	0	0	0	0	0	0	0	0	4	0	0	0	0	1	0	0	0	0	0	1	2	0
OTU625	3	0	1	0	0	1	0	0	1	0	0	0	0	0	0	0	0	0	0	0	0	3	0	0
OTU626	0	0	0	0	1	0	0	0	0	0	0	0	0	0	0	0	0	0	0	0	0	1	1	0
OTU627	0	0	0	0	0	0	0	0	0	0	0	0	1	0	0	0	0	0	0	0	0	1	1	0
OTU628	0	5	1	0	0	0	0	0	0	0	0	8	1	0	0	1	0	0	0	0	1	20	32	0
OTU629	0	0	0	0	0	0	0	0	0	0	0	0	0	0	0	0	0	0	0	0	0	5	0	0
OTU630	0	0	5	2	0	2	2	0	0	0	2	4	3	3	0	0	0	2	0	0	0	36	3	1
OTU631	0	0	0	0	0	0	0	0	0	0	0	0	0	0	0	0	0	0	0	0	0	0	5	0
OTU632	0	0	0	0	3	1	0	1	0	2	3	0	0	0	0	1	0	2	0	2	0	0	3	0
OTU633	0	0	1	0	1	0	0	0	1	0	0	2	0	0	1	0	0	0	2	0	0	1	6	0
OTU634	0	0	0	0	1	0	0	0	0	0	0	1	0	0	0	0	0	1	0	0	1	0	2	0
OTU635	11	6	1	6	1	0	8	0	0	0	0	21	0	0	0	1	1	0	2	0	0	4	25	1
OTU636	0	0	0	0	0	0	0	0	0	0	0	0	0	0	0	0	0	0	0	0	0	0	2	0
OTU637	0	0	0	0	0	0	0	0	0	0	0	1	0	0	0	0	0	0	0	0	0	0	3	0
OTU638	0	0	0	0	0	0	0	0	0	1	0	0	0	0	0	0	0	0	0	0	0	0	6	0
OTU639	1	0	6	0	0	2	0	1	0	0	0	3	1	1	0	7	0	1	0	0	0	2	6	0
OTU640	0	0	0	0	0	0	0	0	0	0	0	0	0	0	0	0	0	0	0	0	0	0	2	0
OTU641	0	0	0	0	0	0	0	0	0	0	0	0	0	0	0	0	0	0	0	0	0	0	3	0
OTU642	0	0	2	0	0	0	0	0	0	0	0	1	0	0	0	0	0	0	0	0	0	7	22	0
OTU643	0	0	0	0	0	0	0	0	0	0	0	0	0	0	0	0	0	0	0	0	0	0	3	0
OTU644	1	0	1	0	0	0	0	0	0	0	0	0	2	1	0	1	0	0	1	0	0	0	5	0
OTU645	1	1	22	0	3	25	0	3	5	17	12	3	1	16	55	22	7	39	7	25	2	10	19	0
OTU646	0	0	0	0	0	0	0	0	0	0	0	0	0	0	0	0	0	0	0	0	0	0	2	0
OTU647	0	0	0	0	0	2	0	0	0	0	0	0	0	0	0	0	1	1	0	0	0	0	3	0
OTU648	0	0	0	0	0	0	0	0	0	0	2	2	0	2	1	0	0	0	0	1	0	1	8	0
OTU649	0	0	0	0	0	0	0	0	0	0	0	0	0	0	0	0	0	0	0	0	0	0	2	0
OTU650	0	0	0	0	0	0	0	0	0	0	0	0	0	0	0	0	0	0	0	0	0	1	2	0
OTU651	0	0	0	0	0	0	0	0	0	0	0	0	0	0	0	0	0	0	0	0	0	0	15	0
OTU652	0	0	0	0	0	1	0	0	0	0	0	0	0	0	0	0	0	0	0	0	0	0	5	0
OTU653	0	0	0	0	0	6	1	0	0	0	1	1	0	0	0	1	0	0	1	0	0	0	23	0
OTU654	0	2	0	0	5	7	5	2	2	2	5	8	0	4	2	2	6	3	2	6	0	4	12	0
OTU655	0	0	0	0	0	0	0	0	0	0	0	0	0	0	0	0	0	0	0	0	0	0	14	0
OTU656	0	0	0	0	0	0	0	0	0	0	0	0	0	0	0	0	0	0	0	0	0	0	2	0
OTU657	1	0	1	0	0	0	0	1	0	1	0	0	0	1	0	1	0	2	0	1	0	0	2	0
OTU658	0	0	1	0	0	6	1	0	0	1	0	4	0	0	2	3	0	1	0	0	0	4	15	0
OTU659	1	0	2	0	7	2	6	30	30	12	6	0	1	10	1	0	0	7	37	4	1	1	0	0
OTU660	0	1	2	0	0	1	0	107	0	0	0	1	0	0	5	0	0	0	0	0	0	0	0	9
OTU661	0	12	0	0	2	7	0	25	0	7	7	1	0	2	74	1	9	24	7	32	0	1	4	0
OTU662	0	0	0	0	0	0	0	22	0	0	0	0	0	0	0	0	0	0	0	1	0	0	0	0
OTU663	0	4	0	0	0	0	0	6	0	0	0	0	0	1	0	0	0	0	4	1	1	0	0	0
OTU664	0	0	0	0	1	0	0	8	1	0	0	0	0	0	1	0	0	1	0	1	2	0	0	0
OTU665	0	0	0	0	1	0	0	11	2	0	0	0	0	0	3	0	0	1	0	1	2	0	1	0
OTU666	0	0	3	0	2	1	4	114	1	13	9	1	1	16	4	0	0	2	6	4	1	1	0	0
OTU667	0	1	1	0	0	4	1	7	1	13	17	10	1	15	14	3	2	8	4	16	0	0	2	0
OTU668	0	0	0	0	1	0	1	1	0	0	1	0	0	0	0	0	0	3	0	1	2	0	0	0
OTU669	1	2	5	0	1	6	3	18	2	13	5	4	2	16	7	5	0	13	0	26	4	1	3	0
OTU670	0	0	0	0	0	1	0	1	0	0	0	0	0	0	1	0	0	3	0	4	1	0	0	0
OTU671	0	1	0	0	0	2	0	7	0	0	0	0	0	0	14	1	0	7	1	13	0	0	0	0
OTU672	6	8	0	29	0	4	21	302	21	1	0	5	14	0	3	3	6	3	5	0	51	3	3	3
OTU673	0	0	0	0	0	0	0	2	0	0	0	0	0	0	0	0	0	3	0	2	0	0	0	0
OTU674	0	0	1	0	3	0	0	1	0	0	0	0	0	0	0	0	0	0	0	3	0	0	0	0
OTU675	0	0	0	0	2	0	0	4	1	3	1	0	0	4	2	0	9	1	2	3	0	0	0	0
OTU676	2	0	2	0	134	3	2	468	3	4	14	0	0	6	1	0	27	0	16	11	0	0	0	0
OTU677	0	0	0	0	1	0	0	5	0	0	0	0	0	0	0	0	0	0	0	0	0	0	0	0
OTU678	0	5	0	0	3	1	11	42	3	0	0	0	1	1	13	0	6	10	11	14	10	0	0	0
OTU679	0	0	0	0	1	0	0	33	0	1	2	0	0	0	2	1	0	2	1	0	1	0	0	0
OTU680	0	0	0	0	0	0	0	89	0	1	1	0	0	0	0	0	0	0	0	2	0	0	0	0
OTU681	1	0	0	0	0	0	0	2	0	0	0	0	1	0	0	0	0	0	0	0	0	0	0	0
OTU682	0	0	0	0	2	0	0	10	0	0	0	0	0	1	0	0	10	1	0	0	0	0	0	0
OTU683	0	5	1	7	0	21	4	6	1	1	1	5	1	0	6	7	27	0	0	7	1	0	3	0
OTU684	0	0	0	0	0	0	0	1	0	0	0	0	0	0	0	0	0	2	0	0	0	0	0	0
OTU685	0	0	0	0	0	0	0	6	0	5	2	0	0	1	5	0	0	5	0	2	0	0	0	1
OTU686	0	3	1	0	0	2	1	12	0	0	0	4	0	1	4	1	0	3	0	3	0	0	0	0
OTU687	0	0	0	0	0	0	0	2	0	0	0	0	0	0	0	0	0	2	0	0	0	0	0	0
OTU688	3	1	0	3	1	0	1	2	0	0	0	0	1	3	0	0	18	0	2	0	2	2	1	0
OTU689	1	1	7	0	0	12	4	110	3	19	33	0	3	8	30	12	8	24	14	24	1	1	3	5
OTU690	0	0	0	0	0	0	0	12	0	1	0	0	0	0	0	0	0	1	0	1	0	0	0	0
OTU691	0	0	0	0	0	0	0	2	0	0	0	0	0	0	3	0	0	1	0	0	2	0	0	0
OTU692	0	0	0	0	0	0	0	2	0	0	0	0	0	0	0	0	0	1	0	0	0	0	0	0
OTU693	0	0	0	0	0	7	2	14	0	0	0	1	0	0	12	1	0	6	0	11	5	0	0	0
OTU694	1	3	0	0	2	17	0	6	0	10	30	8	0	14	9	1	0	3	6	3	0	2	2	0
OTU695	4	11	5	16	6	9	7	9	7	9	4	4	2	2	1	5	0	3	5	3	0	1	0	7
OTU696	0	0	0	0	0	0	0	3	1	0	1	0	0	0	1	0	0	0	0	0	0	0	0	0
OTU697	0	0	0	0	1	0	0	5	0	8	5	1	0	9	3	0	0	7	1	8	9	0	0	0
OTU698	1	0	0	0	1	2	1	9	0	0	2	0	0	3	0	0	3	0	3	1	5	0	0	0
OTU699	0	0	0	0	0	0	1	13	0	0	0	0	0	0	0	0	0	0	2	1	1	0	0	0
OTU700	1	0	0	0	2	4	1	2	0	28	12	3	0	17	23	1	6	32	1	36	1	0	0	0
OTU701	0	0	0	0	1	1	0	3	1	0	1	0	0	4	0	1	0	0	0	1	0	0	0	0
OTU702	0	0	1	0	0	0	0	24	0	0	0	0	0	0	0	0	0	0	0	0	22	0	0	0
OTU703	4	2	0	3	2	0	3	6	1	0	0	0	8	0	0	0	0	0	1	0	2	0	0	8
OTU704	1	0	0	0	0	10	0	2	0	9	17	0	1	11	15	0	0	4	7	18	0	0	0	0
OTU705	0	0	0	0	1	1	0	3	0	0	0	0	0	1	0	1	0	1	0	0	0	0	0	0
OTU706	1	0	0	0	0	0	0	13	0	0	0	0	0	0	5	1	9	7	9	2	7	0	0	0
OTU707	0	0	0	0	2	1	0	4	0	1	5	0	0	0	6	0	0	0	1	6	0	0	0	0
OTU708	0	0	0	1	3	16	1	5	0	26	14	8	2	16	76	5	5	113	3	43	6	1	6	0
OTU709	0	1	0	0	0	0	0	6	0	1	0	0	1	1	1	0	4	0	5	0	1	0	1	0
OTU710	0	0	0	0	0	0	0	9	0	0	0	0	0	0	1	0	0	0	0	0	1	0	0	0
OTU711	0	0	0	0	0	2	0	1	0	2	1	0	0	0	0	0	0	1	0	0	0	0	0	0
OTU712	0	1	14	0	3	10	1	6	1	3	5	0	0	2	22	1	6	15	3	13	25	0	2	0
OTU713	0	0	0	0	6	2	0	4	0	6	26	0	3	9	19	0	0	36	6	17	0	0	0	0
OTU714	0	0	0	0	0	0	0	2	0	1	0	1	0	1	1	0	0	1	2	4	1	1	1	0
OTU715	0	0	0	0	0	0	0	2	0	0	0	0	0	0	2	0	0	1	0	0	0	0	0	0
OTU716	1	0	0	0	7	0	0	6	0	14	1	0	0	8	108	0	1	5	2	6	0	0	0	0
OTU717	0	1	0	0	0	0	0	3	0	0	0	1	0	0	1	0	0	1	0	1	0	0	0	0
OTU718	0	0	0	0	0	0	0	1	0	0	0	0	0	0	13	0	0	13	0	19	0	0	0	0
OTU719	3	0	20	0	0	0	0	4	0	0	0	0	5	0	0	2	0	0	0	0	1	0	0	186
OTU720	0	0	0	0	2	0	0	66	0	0	0	0	0	0	1	0	0	0	0	0	0	0	0	0
OTU721	0	0	0	0	0	0	0	5	1	1	2	0	0	1	0	2	0	2	0	3	1	0	0	0
OTU722	0	0	0	0	0	0	0	7	0	0	0	0	0	0	0	0	0	0	0	0	0	0	0	0
OTU723	0	0	0	0	4	0	1	25	0	1	1	0	0	0	0	0	0	0	0	1	23	0	0	0
OTU724	0	0	0	0	2	1	0	3	2	2	2	0	0	3	2	0	2	2	2	1	1	0	1	0
OTU725	10	2	2	2	0	1	4	1	1	0	0	0	25	1	2	0	7	0	1	0	4	1	0	0
OTU726	0	0	0	0	0	1	0	22	0	1	8	0	0	1	1	0	0	1	1	1	0	0	0	0
OTU727	0	0	0	0	3	0	0	2	0	0	1	1	0	0	0	0	0	2	0	3	0	2	3	0
OTU728	0	0	0	0	0	0	0	2	0	0	1	0	0	0	0	0	0	1	0	1	0	0	0	0
OTU729	0	0	0	0	2	0	0	1	1	14	21	0	0	10	8	0	0	4	3	8	0	0	0	0
OTU730	0	0	0	0	0	0	0	2	0	0	0	0	0	0	1	0	1	2	1	2	1	0	0	0
OTU731	0	0	0	0	0	0	0	1	0	0	0	0	0	0	1	0	0	0	0	0	0	0	0	0
OTU732	0	0	0	0	6	1	0	9	12	1	1	1	0	4	4	1	0	3	6	2	3	0	0	0
OTU733	0	0	0	0	0	0	0	1	0	0	0	0	0	0	6	0	0	7	0	2	0	0	0	0
OTU734	0	0	0	0	0	0	0	25	0	1	3	0	0	1	1	0	0	2	2	0	0	0	0	0
OTU735	2	0	0	0	1	3	0	6	0	16	10	1	0	9	22	0	0	17	2	9	0	0	0	0
OTU736	0	2	0	0	1	0	0	5	0	0	1	0	0	0	0	1	0	0	1	0	0	0	0	0
OTU737	0	0	0	0	0	0	0	1	0	2	0	0	0	1	1	0	0	0	0	0	0	0	0	0
OTU738	0	1	0	0	0	3	2	43	1	1	0	2	1	1	46	2	10	50	3	39	4	2	0	0
OTU739	0	0	0	0	0	0	0	1	0	0	0	0	0	0	2	0	0	0	0	0	0	0	0	0
OTU740	0	0	1	0	0	0	1	112	0	0	0	0	1	0	5	1	0	0	3	5	0	2	1	0
OTU741	2	1	0	0	0	0	2	2	25	1	0	0	1	0	1	1	4	0	5	0	6	1	0	0
OTU742	0	0	0	0	0	0	0	3	0	0	0	0	0	0	0	0	0	0	0	3	0	0	0	0
OTU743	8	0	23	23	2	6	6	4	4	4	4	7	13	6	2	17	0	5	49	3	0	21	8	60
OTU744	0	0	1	1	0	0	0	2	1	0	0	0	0	0	1	0	1	2	0	1	1	0	0	0
OTU745	0	0	0	0	0	0	0	4	0	0	0	0	0	0	20	1	0	20	0	63	0	0	0	0
OTU746	0	0	0	0	0	0	0	7	0	0	0	0	0	0	16	0	0	14	0	13	0	0	0	0
OTU747	0	0	0	0	0	0	0	2	0	0	0	0	0	0	2	0	0	1	0	1	0	0	0	0
OTU748	0	0	0	0	0	0	0	1	0	0	0	0	0	1	0	0	0	0	0	1	0	0	0	0
OTU749	3	0	18	0	0	0	0	1	0	0	0	0	2	2	0	0	0	0	0	0	0	0	0	64
OTU750	0	0	0	0	0	0	0	2	0	0	0	0	0	0	7	0	0	2	0	4	0	0	0	0
OTU751	0	0	0	0	0	2	0	2	0	0	0	0	0	0	0	0	0	0	0	2	0	0	0	0
OTU752	0	0	0	0	3	0	0	3	0	2	5	0	1	2	0	0	0	2	0	0	0	0	0	0
OTU753	0	0	0	0	0	2	0	2	0	0	0	0	0	0	1	0	0	1	0	2	0	0	1	0
OTU754	0	1	1	1	2	2	0	4	0	3	0	2	0	2	2	1	0	0	2	2	0	0	0	0
OTU755	0	0	0	0	0	0	0	2	0	0	0	0	0	0	0	0	0	0	0	0	0	0	0	0
OTU756	0	0	0	0	0	7	0	12	0	13	10	0	0	2	7	4	0	6	1	13	0	0	0	0
OTU757	7	16	6	0	7	4	7	65	6	0	1	0	0	2	8	0	1	8	19	3	36	1	1	0
OTU758	0	0	1	0	0	1	0	3	2	2	0	0	0	0	1	0	0	1	0	2	0	0	0	0
OTU759	0	0	0	0	1	4	0	2	0	0	1	0	0	0	6	4	0	1	0	0	1	0	0	0
OTU760	1	0	0	0	0	0	0	4	3	0	0	0	3	0	0	0	1	0	1	0	0	0	0	2
OTU761	0	0	0	0	0	1	0	73	0	0	0	0	0	0	0	0	0	0	0	1	128	0	0	0
OTU762	3	19	0	0	1	0	0	8	1	1	1	1	0	1	0	1	2	0	4	0	0	0	2	0
OTU763	0	0	0	0	0	7	1	4	0	2	0	1	0	0	1	2	0	1	0	7	0	0	5	0
OTU764	1	1	0	0	0	0	0	2	0	0	0	0	0	0	0	0	0	0	0	0	0	1	3	0
OTU765	0	0	0	0	0	0	0	5	0	0	0	0	2	2	0	0	0	1	0	1	0	0	0	0
OTU766	0	0	0	0	0	2	0	6	0	0	0	0	0	0	2	0	0	3	0	2	0	0	0	0
OTU767	0	1	1	0	3	0	0	1	0	1	0	0	0	2	0	0	0	0	2	1	0	0	1	0
OTU768	0	0	0	0	3	0	2	8	0	3	1	1	1	5	0	0	0	0	0	0	10	0	0	0
OTU769	15	0	0	0	0	0	0	2	0	0	0	0	17	0	0	0	0	0	5	0	0	0	0	0
OTU770	0	0	0	0	0	0	0	1	0	0	0	0	0	1	3	0	0	1	0	43	0	0	0	0
OTU771	0	0	0	0	0	0	1	2	0	0	0	0	0	0	0	0	0	1	0	0	0	0	0	0
OTU772	0	1	1	0	0	3	0	4	0	2	0	1	0	1	20	1	1	4	0	9	0	0	1	0
OTU773	1	0	0	0	4	0	0	1	0	1	6	1	0	2	0	0	0	1	0	1	0	0	0	0
OTU774	0	0	0	0	9	0	0	1	3	0	0	0	0	1	2	0	0	0	0	0	2	0	0	0
OTU775	0	0	0	0	0	0	0	2	0	0	1	1	0	0	1	0	0	1	1	0	0	0	0	0
OTU776	0	0	0	0	0	0	0	1	0	0	0	0	0	0	2	0	0	4	0	1	0	0	0	0
OTU777	2	0	34	5	0	1	1	2	0	0	0	0	5	0	0	6	0	0	0	0	0	2	0	61
OTU778	0	0	0	0	0	0	0	3	0	0	0	0	0	0	10	0	0	11	0	15	0	0	0	0
OTU779	0	0	0	0	0	0	0	4	0	0	0	0	0	0	1	0	0	1	0	3	1	0	0	0
OTU780	0	0	0	0	5	0	0	1	1	0	1	0	0	2	0	0	0	0	0	0	0	0	1	0
OTU781	0	0	0	0	1	0	0	1	0	0	0	1	0	0	0	0	0	0	4	0	0	1	0	0
OTU782	3	0	0	0	0	0	0	1	0	0	1	0	0	2	0	0	0	0	2	8	0	0	1	0
OTU783	0	0	0	1	1	0	1	2	0	0	0	1	0	0	0	0	0	0	0	3	0	0	0	1
OTU784	15	55	54	68	3	47	257	108	5	6	5	14	101	11	46	88	19	58	12	104	17	29	22	60
OTU785	0	0	0	0	0	1	0	20	1	0	0	0	0	0	2	2	0	1	0	10	1	0	0	0
OTU786	0	0	0	0	0	0	0	1	0	0	0	0	0	0	0	0	0	2	0	0	0	0	0	0
OTU787	0	0	0	0	1	1	0	1	1	0	2	2	0	0	2	0	4	0	7	5	0	0	0	0
OTU788	4	0	0	1	0	0	0	1	0	0	0	0	4	0	0	0	0	0	5	0	0	0	0	0
OTU789	0	0	0	0	1	0	0	6	1	0	0	0	0	0	0	0	0	0	2	0	1	0	0	0
OTU790	0	0	0	0	1	1	0	3	1	3	1	0	1	1	0	1	0	0	0	4	1	0	0	0
OTU791	0	0	0	0	1	0	0	9	4	0	8	3	0	3	0	0	0	0	4	0	0	0	0	0
OTU792	1	0	0	0	1	6	0	9	0	5	9	0	1	2	11	2	0	13	5	16	1	1	0	0
OTU793	0	0	0	0	0	0	0	1	0	3	0	0	0	2	3	0	0	3	0	15	0	0	0	0
OTU794	0	0	0	0	0	5	0	3	0	0	1	0	0	0	35	0	0	22	0	26	0	0	0	0
OTU795	2	0	19	59	0	1	1	2	0	0	1	1	10	2	0	10	0	0	0	0	0	3	0	32
OTU796	0	0	0	0	0	0	0	1	0	0	0	0	0	0	2	0	0	2	0	2	0	0	0	0
OTU797	0	0	0	0	4	0	0	2	0	0	0	0	0	1	1	0	0	0	0	1	0	0	0	0
OTU798	0	0	0	0	0	0	0	30	0	0	0	0	0	0	0	0	0	0	1	0	0	0	0	0
OTU799	0	0	0	0	0	1	0	1	0	1	1	0	0	0	2	0	0	2	0	3	0	0	0	0
OTU800	0	0	1	0	0	0	0	1	0	0	2	0	0	0	1	0	0	2	0	8	0	0	0	0
OTU801	0	1	0	0	3	27	2	9	2	4	4	32	0	6	44	9	1	52	3	31	10	5	24	0
OTU802	0	0	0	0	4	0	0	3	0	0	0	0	1	0	0	0	0	0	0	0	0	0	1	0
OTU803	0	0	1	3	0	4	0	4	0	2	2	0	1	1	23	1	2	9	2	11	0	0	0	0
OTU804	0	0	0	0	0	0	0	2	0	0	0	0	0	0	1	0	0	0	0	4	0	0	0	0
OTU805	1	0	0	0	0	0	0	2	0	2	2	4	0	1	1	0	0	4	0	3	0	0	0	0
OTU806	4	0	0	0	0	0	0	1	0	0	0	0	1	0	0	0	0	0	9	0	0	0	0	0
OTU807	2	0	0	0	0	0	0	2	0	0	0	0	9	0	0	0	0	0	3	0	0	0	0	0
OTU808	0	0	0	0	0	1	0	5	0	3	0	0	0	0	0	0	0	0	1	0	0	0	0	0
OTU809	0	0	0	0	0	1	2	12	0	0	0	0	0	0	4	0	5	1	2	1	2	1	0	0
OTU810	0	0	4	0	0	1	0	20	0	2	0	0	0	1	0	1	0	1	1	1	0	0	0	0
OTU811	0	0	0	0	0	4	0	43	0	0	0	0	0	2	21	0	0	14	0	24	0	0	0	0
OTU812	0	0	0	0	0	5	1	4	0	1	3	1	1	0	3	0	0	8	0	5	0	1	0	0
OTU813	0	0	4	0	2	5	2	2	3	2	1	4	0	2	16	4	0	29	0	23	1	1	2	0
OTU814	0	0	0	0	4	1	2	6	11	3	0	0	0	2	0	0	0	0	9	1	1	0	0	0
OTU815	1	0	1	0	17	1	2	3	3	5	5	0	0	6	13	0	2	7	4	5	2	0	0	0
OTU816	1	0	1	0	0	4	0	1	0	25	9	2	6	36	0	8	0	6	1	1	0	0	1	0
OTU817	1	1	0	0	0	0	0	1	0	0	0	0	0	0	0	0	0	0	6	0	0	0	0	0
OTU818	0	0	0	0	1	0	0	5	0	1	2	0	0	0	0	0	0	1	0	1	0	1	0	1
OTU819	0	0	0	0	0	0	0	1	0	0	0	0	0	0	0	0	0	1	0	3	0	0	0	0
OTU820	0	0	0	0	0	0	0	4	0	0	0	0	0	0	0	0	0	0	0	0	0	0	0	0
OTU821	0	0	0	13	0	0	0	2	0	0	0	0	0	0	0	0	0	0	0	0	0	0	0	0
OTU822	0	0	1	0	0	0	1	1	0	0	0	0	0	0	0	0	0	0	0	0	0	0	1	3
OTU823	230	41	134	209	29	21	73	27	48	1	3	31	102	24	2	89	8	2	18	6	31	97	30	1078
OTU824	0	0	0	0	1	1	0	1	0	10	7	0	0	14	0	0	0	0	2	0	0	0	0	0
OTU825	0	0	0	0	0	0	0	4	0	0	0	0	0	0	5	0	0	1	1	5	12	0	0	0
OTU826	7	0	1	2	0	0	0	1	0	0	0	0	5	0	0	2	0	0	0	0	0	0	0	41
OTU827	0	0	0	0	0	0	0	3	0	0	0	0	0	0	0	0	0	0	0	0	4	0	0	0
OTU828	0	0	2	0	0	0	0	2	0	2	4	0	0	2	2	1	0	7	2	2	0	0	0	0
OTU829	1	1	12	0	16	36	7	172	1	9	23	6	1	20	162	11	2	144	12	92	1	6	1	1
OTU830	0	0	0	0	0	0	0	1	0	0	0	0	0	0	0	0	0	0	0	1	0	0	0	0
OTU831	0	0	0	0	0	0	0	5	0	0	0	0	0	0	0	0	0	0	0	0	0	0	0	0
OTU832	0	1	0	0	0	0	0	1	0	0	0	0	0	0	0	0	0	0	0	0	3	2	3	0
OTU833	2	0	6	0	4	42	13	11	0	6	8	25	0	10	43	16	1	44	10	19	10	5	10	0
OTU834	0	0	0	0	0	0	0	1	0	0	0	0	0	0	4	0	0	3	0	1	0	0	0	0
OTU835	0	0	0	0	0	0	0	19	0	2	1	0	0	1	1	0	1	5	0	1	0	0	0	0
OTU836	6	0	0	0	0	0	0	1	0	0	0	0	7	0	0	0	0	0	2	0	0	0	0	0
OTU837	0	1	4	0	0	3	3	1	2	0	0	0	5	0	9	12	0	20	1	17	0	0	0	1
OTU838	0	0	0	0	1	2	0	20	0	3	3	0	0	1	1	0	1	1	0	2	14	0	1	0
OTU839	0	0	30	38	0	0	0	3	0	0	0	1	1	0	0	5	0	0	0	0	0	0	0	187
OTU840	0	0	0	0	0	0	0	24	0	0	0	0	0	0	0	0	0	0	0	0	0	0	0	0
OTU841	0	0	0	0	1	0	0	5	7	1	0	0	0	0	3	0	0	1	0	0	0	0	0	0
OTU842	0	0	0	0	0	0	0	2	0	0	0	0	0	0	1	0	0	0	0	0	0	0	0	0
OTU843	0	0	0	0	0	2	0	5	1	28	24	0	2	12	17	1	0	19	0	18	1	0	0	0
OTU844	0	0	0	0	0	2	1	1	0	3	2	0	1	1	11	2	0	7	0	21	0	0	0	0
OTU845	2	12	1	19	0	3	2	99	0	2	1	2	8	1	0	6	0	0	0	0	0	0	1	5
OTU846	165	0	0	0	0	0	0	4	2	0	0	0	271	0	0	0	1	0	1454	0	1	0	0	6
OTU847	0	0	0	0	0	0	0	6	0	0	0	0	0	0	1	0	0	1	0	2	0	0	0	0
OTU848	1	0	1	0	0	0	0	4	0	0	0	0	0	0	0	0	0	0	0	0	0	0	0	0
OTU849	0	0	0	0	0	0	0	40	0	0	0	0	0	0	1	0	0	1	0	0	0	0	0	0
OTU850	6	1	48	0	4	5	1	8	2	6	5	5	1	4	25	0	14	11	27	3	1	3	1	1
OTU851	0	0	0	0	0	0	0	2	0	0	0	0	0	0	1	0	0	1	0	3	0	0	0	0
OTU852	0	0	0	0	0	0	0	7	0	2	0	0	0	2	0	0	0	0	2	5	0	0	0	0
OTU853	0	0	0	0	0	0	0	19	0	0	0	0	0	0	0	0	0	5	0	1	0	0	0	0
OTU854	0	0	0	0	2	0	0	15	0	1	0	0	0	0	1	0	0	0	0	0	0	0	0	0
OTU855	0	0	0	0	0	0	0	2	0	1	0	0	0	0	0	0	0	1	0	0	0	0	0	0
OTU856	0	0	0	0	7	0	0	56	8	2	0	0	0	0	0	0	0	0	6	2	11	0	0	0
OTU857	0	5	1	0	1	4	16	19	2	6	6	2	2	2	7	2	1	12	6	7	0	1	3	0
OTU858	0	0	1	0	0	0	0	1	0	0	0	0	0	0	4	0	1	8	0	2	2	0	0	0
OTU859	0	0	2	0	4	0	0	11	0	1	0	0	0	0	0	0	0	4	1	2	3	0	1	0
OTU860	0	0	0	0	1	0	0	4	0	0	0	0	0	0	1	0	0	0	0	0	0	0	0	0
OTU861	0	0	0	0	1	0	0	2	0	0	0	0	0	0	5	0	0	2	0	2	0	0	0	0
OTU862	1	1	2	0	2	2	0	11	0	2	1	1	0	1	1	3	0	0	0	2	2	0	1	0
OTU863	0	0	0	0	1	0	0	4	0	0	1	0	0	1	1	0	0	0	1	0	3	0	0	0
OTU864	2	3	2	2	3	1	2	7	0	1	1	2	1	11	1	3	4	2	30	1	3	2	1	0
OTU865	0	0	0	0	0	0	0	10	0	0	2	0	0	0	1	0	0	0	0	1	0	0	0	0
OTU866	0	0	0	0	0	0	0	3	0	0	1	0	0	0	0	0	0	0	0	0	0	1	0	0
OTU867	0	1	0	4	0	0	0	5	0	1	0	0	0	0	0	1	0	1	0	4	1	0	0	0
OTU868	0	0	0	0	40	0	1	61	3	0	1	0	0	1	0	0	0	1	2	0	14	0	0	0
OTU869	0	0	1	0	2	0	0	15	0	0	0	0	0	2	0	0	0	0	0	1	0	0	0	0
OTU870	0	1	1	0	0	1	3	25	1	0	1	3	0	0	6	2	0	6	0	13	2	0	1	0
OTU871	0	0	0	0	0	0	0	9	0	0	0	0	0	1	2	0	0	0	0	0	0	0	0	0
OTU872	0	0	2	0	0	2	1	95	0	12	5	5	5	9	6	10	0	14	5	12	0	8	2	1
OTU873	0	0	0	0	3	2	0	62	0	0	1	0	2	0	5	0	0	8	0	8	0	0	0	0
OTU874	2	1	1	2	15	3	0	7	31	32	7	2	4	30	4	0	356	1	183	15	35	1	4	0
OTU875	0	0	0	0	0	0	0	3	0	0	0	0	0	0	0	0	0	0	0	0	0	0	0	0
OTU876	3	4	3	0	0	3	13	13	1	0	0	0	0	2	2	1	0	1	0	3	1	0	1	0
OTU877	0	0	0	0	23	0	0	34	11	5	3	0	1	10	19	2	1	16	15	13	30	0	0	0
OTU878	0	0	0	0	0	0	0	5	0	0	0	0	0	0	0	0	0	0	0	0	0	0	0	0
OTU879	0	0	0	0	0	0	0	1	0	0	0	0	0	0	0	0	0	1	0	0	0	0	0	0
OTU880	0	0	1	0	0	0	1	1	0	1	0	0	0	0	1	3	0	2	0	2	0	0	0	0
OTU881	0	0	0	0	0	2	0	1	0	0	0	1	0	0	3	0	0	1	0	0	23	2	1	0
OTU882	2	3	0	0	3	4	0	9	4	3	5	2	1	10	12	0	0	8	4	7	17	0	1	0
OTU883	0	0	0	0	3	0	0	2	2	0	0	0	0	0	1	0	0	1	0	2	3	0	0	0
OTU884	0	0	1	0	0	0	0	2	0	0	0	0	0	0	20	0	1	11	0	13	0	0	0	0
OTU885	0	0	0	0	0	0	0	2	0	0	0	0	0	0	0	0	0	2	0	0	0	0	0	0
OTU886	0	0	2	0	0	2	0	16	0	0	0	0	0	0	50	2	0	42	1	45	0	0	0	0
OTU887	0	0	0	0	2	1	1	16	0	0	1	1	0	2	0	0	0	0	0	1	0	0	0	0
OTU888	5	0	19	0	0	0	0	1	0	0	0	0	0	0	0	0	0	0	0	0	0	0	0	48
OTU889	0	0	0	1	0	1	3	11	19	0	3	0	0	0	0	0	4	0	7	0	9	0	2	0
OTU890	0	0	0	0	0	0	0	4	0	0	0	0	0	0	0	0	0	0	0	5	0	0	0	0
OTU891	0	0	0	0	0	0	0	2	0	0	0	0	0	2	3	3	0	0	0	0	0	2	1	0
OTU892	111	7	7	25	41	3	45	114	12	1	8	7	29	21	4	4	22	0	34	2	1	9	1	2
OTU893	0	1	0	0	11	0	0	17	0	7	1	3	2	5	29	0	141	33	14	38	15	1	0	0
OTU894	0	0	0	0	0	0	0	2	0	0	0	0	0	0	1	0	0	0	0	1	0	0	0	0
OTU895	0	0	0	0	0	1	0	6	0	1	0	0	0	0	2	0	0	0	0	1	0	0	0	0
OTU896	4	3	16	8	0	17	17	1	0	0	0	16	14	0	0	47	0	0	0	0	0	110	60	33
OTU897	0	0	0	0	0	0	0	3	0	0	0	0	0	0	0	0	0	0	0	0	0	0	0	0
OTU898	0	0	0	0	0	0	0	3	0	0	0	0	0	0	0	0	0	0	0	0	0	0	0	0
OTU899	0	0	0	0	2	0	0	8	11	0	0	0	0	1	6	0	1	7	9	8	0	0	0	0
OTU900	6	4	6	2	0	12	4	51	0	18	10	9	3	4	24	19	2	112	56	83	0	4	19	2
OTU901	0	0	0	0	0	0	0	6	0	0	0	0	0	0	0	0	0	0	0	0	0	0	0	0
OTU902	0	0	0	0	0	1	0	2	0	0	0	1	0	0	0	2	0	1	0	0	0	0	1	0
OTU903	0	0	0	0	1	0	0	1	0	0	0	0	0	1	1	0	0	1	1	1	2	0	0	0
OTU904	0	0	0	0	0	0	0	0	0	0	0	0	0	0	0	0	0	0	0	0	7	0	0	0
OTU905	0	1	0	1	0	0	0	0	0	0	0	0	0	0	0	0	1	0	0	0	3	0	0	0
OTU906	0	0	0	0	0	0	0	0	0	0	0	0	0	0	0	0	0	0	0	0	2	0	0	0
OTU907	0	0	0	0	0	0	0	0	2	0	0	0	0	0	0	0	0	0	0	0	118	0	0	0
OTU908	0	0	0	0	0	0	0	0	0	0	0	0	0	0	1	0	0	0	0	0	5	0	0	0
OTU909	0	1	1	0	0	0	0	0	0	0	0	0	0	0	1	0	0	0	0	1	11	0	0	0
OTU910	1	0	0	0	0	0	0	0	0	0	0	0	0	0	0	0	0	0	1	0	1	0	0	1
OTU911	1	2	0	1	0	0	1	3	1	0	0	0	0	0	0	0	7	0	2	0	9	0	0	0
OTU912	0	3	0	0	0	0	0	0	0	0	0	0	0	0	0	0	0	1	0	0	3	0	0	0
OTU913	0	0	1	0	0	0	2	11	1	1	1	1	0	0	0	2	2	2	1	1	201	1	1	0
OTU914	0	0	0	0	0	0	0	0	0	0	0	0	0	0	0	0	0	0	0	0	5	0	0	0
OTU915	5	19	0	141	0	0	15	3	0	0	0	22	10	0	0	1	0	0	13	0	4532	7	8	16
OTU916	0	0	0	0	0	1	0	3	0	0	0	1	1	0	0	1	0	0	1	0	7	0	0	0
OTU917	0	0	0	0	0	0	0	0	0	0	0	0	0	0	0	0	0	0	0	0	13	0	0	0
OTU918	0	0	0	0	0	0	0	0	0	0	0	1	0	0	0	0	0	0	0	0	5	0	0	0
OTU919	0	0	0	0	1	3	0	0	0	0	0	0	0	0	2	0	0	0	0	1	4	0	0	0
OTU920	1	0	0	0	0	0	0	0	0	0	0	0	0	0	0	0	0	0	0	0	2	0	0	0
OTU921	0	0	0	0	13	1	2	0	2	1	1	0	0	0	1	0	0	2	2	0	5	0	0	0
OTU922	0	0	0	0	0	0	0	0	0	0	0	0	0	0	0	0	0	0	0	0	5	0	0	0
OTU923	0	0	0	0	0	0	0	0	0	1	0	1	0	2	0	0	1	1	0	0	6	0	2	0
OTU924	0	0	0	0	0	0	0	0	0	1	1	0	0	0	0	0	1	0	0	0	22	0	0	0
OTU925	0	0	0	0	0	0	0	1	0	0	0	0	0	0	0	0	0	0	0	0	4	0	0	0
OTU926	0	0	0	0	2	0	0	0	0	0	0	0	0	1	0	0	0	0	0	0	3	0	0	0
OTU927	0	0	0	0	0	0	0	0	0	0	0	0	0	0	0	0	0	0	0	0	3	0	0	0
OTU928	0	0	0	0	0	0	1	0	0	0	0	0	0	0	0	0	0	0	0	0	5	0	0	0
OTU929	0	0	0	0	0	1	0	0	0	0	0	0	0	0	0	0	0	0	0	0	5	0	0	0
OTU930	0	0	0	0	0	0	0	0	0	0	0	0	0	0	0	0	0	0	0	0	4	0	0	0
OTU931	0	0	0	2	1	0	0	0	1	0	0	0	1	0	0	0	0	0	0	0	3	0	0	0
OTU932	0	0	0	0	0	0	0	0	1	1	0	1	1	2	0	0	0	0	0	0	9	0	1	0
OTU933	0	0	0	0	1	0	0	0	0	0	0	0	0	0	0	0	0	0	0	0	2	0	0	0
OTU934	0	0	0	0	0	0	0	0	0	0	0	0	0	0	0	0	0	0	0	0	19	0	0	0
OTU935	0	0	0	0	0	1	0	0	0	0	0	19	0	0	0	0	0	3	0	0	12	2	6	0
OTU936	1	1	0	0	6	2	111	12	10	2	1	1	4	3	3	0	0	2	8	4	200	0	2	1
OTU937	0	0	0	0	0	0	0	0	0	0	0	0	0	0	0	0	0	0	0	0	5	0	0	0
OTU938	0	0	0	0	0	0	0	0	0	0	0	0	0	0	0	0	0	0	0	0	2	0	0	0
OTU939	0	0	0	0	0	0	0	0	0	0	0	0	0	0	0	0	0	0	0	0	4	0	0	0
OTU940	0	0	0	0	0	0	0	0	1	0	0	0	0	0	0	0	0	0	0	0	11	0	0	0
OTU941	3	0	0	0	0	0	1	0	0	0	0	0	0	0	0	1	0	0	0	0	15	0	0	0
OTU942	0	0	0	0	0	0	0	0	0	0	0	0	0	0	0	0	0	0	0	0	10	0	0	0
OTU943	0	0	0	0	0	0	0	0	0	1	2	0	0	0	0	1	0	0	0	0	3	0	0	0
OTU944	0	0	0	1	1	0	0	0	0	0	0	1	0	0	1	0	7	0	1	3	8	1	0	0
OTU945	0	0	0	0	0	0	0	0	0	0	0	0	0	0	1	0	1	0	2	1	125	0	0	0
OTU946	0	0	0	0	3	0	0	1	0	0	0	0	0	1	0	0	0	0	0	0	10	0	0	0
OTU947	0	0	3	0	2	0	1	2	4	2	2	0	0	0	6	0	1	2	0	0	139	0	1	0
OTU948	0	0	0	0	3	0	0	0	4	4	4	0	1	2	0	0	28	0	0	3	1	0	0	1
OTU949	0	0	0	0	0	0	0	0	0	0	0	0	0	0	1	0	2	0	0	0	0	0	0	0
OTU950	0	0	0	0	0	0	0	0	0	0	0	0	0	0	0	0	5	0	0	0	0	0	0	0
OTU951	0	0	0	0	0	2	0	0	0	0	0	2	0	1	0	1	19	0	0	0	1	0	0	0
OTU952	0	0	0	0	1	0	0	0	0	1	0	0	0	1	0	0	1	0	0	0	6	0	0	0
OTU953	0	0	0	0	2	0	0	0	0	0	1	0	0	2	0	0	1	0	1	0	1	0	0	0
OTU954	0	0	0	0	0	0	0	0	0	0	0	0	0	0	0	0	2	0	1	0	0	1	0	0
OTU955	0	0	0	0	1	0	0	0	0	3	2	0	0	1	0	0	28	0	1	1	0	0	0	0
OTU956	0	0	0	0	0	0	0	0	0	0	0	0	0	0	0	0	2	0	0	0	0	0	0	0
OTU957	0	0	0	0	0	0	0	0	0	0	0	0	0	0	0	0	20	1	0	0	0	0	0	0
OTU958	0	0	0	0	0	0	0	0	1	0	0	0	2	0	0	0	61	0	0	0	0	0	0	0
OTU959	0	0	0	0	0	0	0	0	0	0	0	0	0	0	0	0	6	0	0	0	0	0	0	0
OTU960	0	1	0	0	0	0	0	0	0	0	0	0	0	0	2	0	8	0	0	0	0	0	0	0
OTU961	0	0	0	0	0	0	0	0	0	1	0	0	0	0	0	0	7	0	0	0	0	0	0	0
OTU962	0	0	0	0	0	0	0	3	0	0	1	0	1	1	1	0	28	4	3	1	14	0	0	0
OTU963	0	0	0	0	1	0	0	0	0	0	0	0	0	0	0	0	29	0	1	0	0	0	0	0
OTU964	0	0	0	0	0	0	0	0	0	0	0	0	0	0	0	0	10	1	0	0	0	0	0	0
OTU965	0	0	0	0	1	0	0	0	2	0	0	0	0	0	0	0	23	0	0	0	0	0	0	0
OTU966	0	0	0	0	0	0	0	0	2	0	1	0	0	0	0	0	18	1	0	0	1	0	0	0
OTU967	1	1	0	0	1	0	0	0	0	7	6	1	1	1	3	1	5	2	100	14	40	1	1	0
OTU968	7	7	0	0	1	0	3	1	4	0	1	0	9	0	2	0	1	0	13	4	1	0	0	2
OTU969	4	0	0	0	0	0	1	2	0	0	0	0	1	0	0	0	110	0	2	0	7	0	0	1
OTU970	0	0	1	0	0	0	0	0	0	0	0	0	0	0	0	0	3	0	0	0	0	0	2	0
OTU971	0	0	0	0	0	0	0	0	0	0	0	0	0	0	0	0	3	1	0	0	0	0	0	0
OTU972	0	0	0	0	0	0	0	0	0	0	0	0	0	0	0	0	3	0	1	0	0	0	0	0
OTU973	0	0	0	1	0	0	0	0	0	0	0	0	0	0	0	0	6	0	0	1	0	0	0	1
OTU974	0	0	0	0	0	0	0	0	0	0	0	0	0	0	0	0	4	0	0	0	0	0	0	0
OTU975	0	0	0	0	1	0	0	0	0	0	0	0	0	0	0	0	18	0	3	3	0	1	0	0
OTU976	0	0	0	0	0	0	0	0	0	0	0	0	0	0	0	0	103	0	0	1	4	0	0	0
OTU977	0	0	0	0	0	0	0	0	0	0	0	0	0	0	0	0	7	0	0	0	0	0	0	0
OTU978	0	0	0	0	0	0	1	0	0	1	0	0	0	0	0	0	62	0	0	0	0	0	0	0
OTU979	0	0	0	0	0	0	0	0	0	0	0	0	0	0	0	0	95	0	0	0	0	0	0	0
OTU980	0	0	0	0	0	0	0	1	0	0	0	0	0	0	0	0	5	0	0	0	1	0	0	0
OTU981	0	2	1	1	6	2	1	1	2	6	5	0	0	3	2	0	12	6	3	4	2	0	0	0
OTU982	0	0	0	0	0	0	0	0	0	0	0	0	0	0	0	0	26	0	1	0	0	0	0	0
OTU983	0	0	0	0	8	1	0	0	0	0	0	0	0	4	0	0	7	0	1	0	0	0	0	0
OTU984	0	0	0	0	1	0	0	0	0	0	0	0	0	0	0	0	2	0	0	0	0	0	0	0
OTU985	0	0	0	0	2	2	1	1	0	3	2	1	0	0	1	1	3	4	0	2	0	0	1	0
OTU986	0	0	0	0	0	0	0	0	0	0	0	0	0	0	0	0	2	0	0	0	0	0	0	0
OTU987	0	0	0	0	0	0	0	0	0	0	0	0	0	0	3	0	1	15	0	23	0	0	0	0
OTU988	0	0	1	0	0	1	0	0	0	0	0	0	0	1	0	0	1	0	0	0	1	0	0	0
OTU989	0	0	0	0	0	0	0	0	0	0	0	0	0	0	0	0	2	0	0	0	0	0	0	0
OTU990	0	0	0	0	0	1	0	0	0	0	1	2	0	0	0	0	1	4	0	0	12	0	0	0
OTU991	0	0	0	0	0	1	0	0	0	0	0	0	0	0	0	0	7	0	0	0	1	0	0	0
OTU992	0	0	0	2	0	0	0	0	0	0	0	0	0	0	0	0	3	0	0	0	0	0	0	0
OTU993	0	0	0	0	0	0	0	0	0	0	0	0	0	0	0	0	10	0	1	0	0	0	0	0
OTU994	0	0	0	0	0	0	0	0	0	0	0	0	0	0	0	0	3	0	0	0	0	0	0	0
OTU995	0	0	0	0	0	0	0	0	1	0	3	0	0	1	0	0	1	0	0	1	0	0	0	0
OTU996	0	0	0	0	1	0	0	1	0	0	0	0	0	0	0	0	14	0	0	0	0	0	0	0
OTU997	0	0	0	0	0	0	0	0	0	0	0	0	0	0	0	0	1	0	1	1	0	0	0	0
OTU998	0	0	0	0	0	0	0	0	0	0	0	0	0	0	0	0	2	0	0	0	1	0	0	0
OTU999	0	0	0	0	0	0	0	0	0	0	0	0	0	0	0	0	1	0	0	1	0	0	0	0
OTU1000	0	0	0	0	0	0	0	0	2	0	0	0	0	0	0	0	1	0	2	0	0	0	0	0
OTU1001	0	0	0	0	0	0	0	0	0	1	0	0	0	0	0	0	4	0	0	0	0	0	0	0
OTU1002	0	0	0	0	0	0	0	3	0	0	0	0	0	0	0	0	7	0	0	1	0	0	0	0
OTU1003	0	1	0	0	1	1	0	0	0	0	2	1	0	2	0	0	1	1	3	6	0	0	3	0
OTU1004	9	10	0	34	4	1	1	6	2	0	0	1	5	0	2	0	7	1	113	1	0	2	1	0
OTU1005	0	0	0	0	0	0	0	0	0	0	0	0	0	0	0	0	5	0	0	0	0	0	0	0
OTU1006	1	0	0	0	0	0	0	0	1	0	0	0	1	0	0	0	5	0	1	0	0	0	0	0
OTU1007	0	0	0	4	0	0	0	1	0	0	0	0	0	1	0	0	69	0	0	0	10	0	0	0
OTU1008	0	10	0	7	9	10	2	1	1	2	2	0	0	9	1	3	8	0	6	1	1	0	1	1
OTU1009	0	0	0	0	0	0	0	0	0	0	0	0	0	0	0	0	5	0	0	0	0	0	0	0
OTU1010	0	1	0	1	1	1	4	2	1	0	0	1	0	2	1	0	50	0	2	4	4	0	0	0
OTU1011	0	1	0	0	0	0	0	0	0	1	0	0	6	0	0	0	6	0	0	0	0	0	0	0
OTU1012	0	0	0	0	0	0	0	0	0	0	0	0	0	0	0	0	5	0	0	0	0	0	0	0
OTU1013	0	0	0	0	0	0	0	0	0	0	0	0	0	0	0	0	5	0	0	0	0	0	0	0
OTU1014	40	2	6	3	6	3	29	1	2	2	1	4	0	3	0	4	2	1	82	0	109	0	3	0
OTU1015	2	4	0	3	0	0	1	3	3	1	0	0	3	0	0	0	88	0	9	3	0	1	1	0
OTU1016	0	0	0	0	0	0	0	0	0	0	0	0	0	0	0	0	11	0	0	0	0	0	0	0
OTU1017	0	0	0	0	0	0	0	0	0	2	0	0	0	2	0	0	2	0	2	4	5	1	0	0
OTU1018	0	0	0	0	0	0	0	0	0	0	0	0	0	0	0	0	28	0	0	0	0	0	0	0
OTU1019	0	0	0	0	0	0	0	0	0	0	0	0	0	0	0	0	10	0	0	0	0	0	0	0
OTU1020	2	0	0	0	1	0	0	2	0	0	0	2	0	0	0	0	42	0	3	0	2	0	1	0
OTU1021	0	0	0	0	0	0	0	1	0	0	0	0	0	0	6	0	85	73	0	6	0	0	0	0
OTU1022	1	0	0	0	1	0	1	0	3	1	0	0	0	0	0	0	3	0	0	0	2	0	0	0
OTU1023	0	0	1	0	0	0	0	0	0	0	0	0	0	0	0	0	279	0	0	2	0	0	0	0
OTU1024	0	0	0	1	7	1	0	1	1	4	0	1	0	3	2	0	11	1	2	5	3	1	1	0
OTU1025	0	0	0	0	0	0	0	0	0	0	0	0	0	0	0	0	2	0	1	0	0	0	0	0
OTU1026	0	0	0	0	0	0	0	0	0	0	0	0	0	0	0	0	7	0	0	0	0	0	0	0
OTU1027	0	0	0	0	1	0	0	0	0	0	0	0	0	0	0	0	10	0	0	0	0	0	0	0
OTU1028	0	0	0	0	1	0	0	0	3	0	0	0	3	0	0	0	18	0	0	0	0	0	0	0
OTU1029	0	0	0	0	0	0	0	0	0	0	0	0	0	0	0	0	21	0	1	0	0	0	0	0
OTU1030	0	0	0	0	1	0	0	0	0	0	0	0	0	0	0	0	0	0	0	2	0	0	0	0
OTU1031	0	0	0	0	0	0	0	0	0	0	0	0	0	0	0	0	0	0	0	2	0	0	0	0
OTU1032	0	0	0	0	0	0	0	0	0	0	0	0	0	0	2	0	0	0	0	2	0	0	0	0
OTU1033	0	0	4	0	0	5	1	2	0	0	2	1	0	1	6	5	0	8	0	8	0	0	0	0
OTU1034	1	0	0	0	0	0	0	0	0	0	0	0	0	0	9	0	0	3	0	3	0	0	0	0
OTU1035	0	0	0	0	0	0	0	0	0	0	0	0	0	0	0	0	0	0	0	2	0	0	0	0
OTU1036	0	1	0	0	0	0	0	0	0	1	2	0	0	0	0	0	0	0	3	9	0	0	0	0
OTU1037	0	3	0	0	2	0	0	0	8	1	0	1	1	0	0	0	0	0	0	2	0	0	0	0
OTU1038	0	0	0	0	0	1	0	0	0	3	4	7	0	7	3	4	0	5	0	36	0	3	9	0
OTU1039	0	0	0	0	0	2	1	0	0	2	3	0	0	3	1	0	0	0	2	5	0	0	0	0
OTU1040	0	0	0	0	0	0	0	0	0	0	0	1	0	1	2	0	0	1	0	3	0	1	0	0
OTU1041	0	0	0	0	0	0	0	0	0	0	0	0	0	1	1	0	0	0	0	2	0	0	0	0
OTU1042	0	0	0	1	0	0	0	0	0	0	0	0	0	0	0	0	0	0	0	4	0	0	0	0
OTU1043	0	0	0	0	0	1	0	0	0	0	0	0	0	0	0	2	0	0	0	2	0	0	0	0
OTU1044	0	0	0	0	0	0	0	1	0	0	0	0	0	0	2	0	0	2	0	14	0	0	0	0
OTU1045	0	0	0	0	0	0	0	0	0	0	0	0	0	0	0	0	0	0	0	3	0	0	0	0
OTU1046	0	0	3	1	1	2	0	0	0	2	1	1	0	8	0	6	0	0	0	4	0	0	1	0
OTU1047	0	1	0	0	0	2	0	4	2	1	0	0	0	1	3	0	0	3	1	3	0	0	0	0
OTU1048	0	0	0	0	0	0	0	0	0	0	0	0	0	0	0	0	0	1	0	4	0	0	0	0
OTU1049	0	0	0	0	0	0	0	0	0	0	0	0	0	0	0	0	1	0	0	2	0	0	0	0
OTU1050	0	0	0	0	0	0	0	1	0	0	0	0	0	0	0	0	0	0	0	3	0	0	0	0
OTU1051	0	0	0	0	0	0	0	0	0	0	0	0	0	0	0	0	0	0	0	33	0	0	0	0
OTU1052	0	0	0	0	0	0	0	1	0	0	0	0	0	0	7	0	0	2	0	4	0	0	0	0
OTU1053	0	0	0	0	0	1	0	0	0	0	0	0	0	0	0	1	0	0	0	5	0	0	0	0
OTU1054	0	0	0	1	0	0	0	0	0	0	0	0	0	1	0	0	0	0	0	2	0	0	1	1
OTU1055	0	0	0	0	0	0	1	0	0	0	0	0	0	0	0	0	0	0	0	2	0	0	0	0
OTU1056	0	1	7	0	0	1	0	1	0	1	1	0	0	1	2	4	0	2	0	10	0	1	2	0
OTU1057	0	0	0	0	0	0	0	0	0	0	0	0	0	0	0	0	0	0	0	2	0	0	0	0
OTU1058	0	0	0	0	0	5	0	0	0	2	0	4	1	1	1	0	0	0	0	4	0	3	3	0
OTU1059	0	0	0	0	0	0	0	0	0	0	0	0	0	0	0	0	0	0	0	2	0	0	0	0
OTU1060	0	0	0	0	0	0	0	0	0	1	0	0	0	0	0	0	0	0	0	2	0	0	0	0
OTU1061	0	0	0	0	0	1	0	0	10	3	0	0	0	1	1	0	3	10	0	76	0	0	0	0
OTU1062	0	0	1	0	1	1	0	4	0	6	0	0	0	1	4	0	0	6	0	18	0	0	0	4
OTU1063	0	0	0	0	2	3	0	0	0	3	2	0	1	3	0	0	0	0	0	9	1	0	0	0
OTU1064	0	0	0	0	0	2	0	0	0	0	0	0	0	3	1	0	0	2	0	6	0	0	0	0
OTU1065	0	0	1	0	0	8	0	1	0	0	2	2	0	0	6	6	0	7	0	4	0	3	3	0
OTU1066	0	0	0	0	0	0	0	0	0	0	0	2	0	0	2	0	0	3	0	0	0	0	0	0
OTU1067	0	0	0	0	0	0	0	0	0	0	0	0	0	0	0	0	0	3	0	0	0	0	0	0
OTU1068	0	0	0	0	0	0	0	0	0	0	0	0	0	0	1	0	1	3	0	3	0	0	0	0
OTU1069	0	0	0	0	0	0	0	0	0	0	0	0	0	0	0	0	0	22	0	0	0	0	0	0
OTU1070	0	0	0	0	0	0	0	0	0	0	0	0	0	0	0	0	0	3	0	2	0	0	0	0
OTU1071	0	0	0	0	0	0	0	0	0	0	0	0	1	0	0	0	0	5	0	0	0	0	0	0
OTU1072	0	0	0	0	0	0	0	0	0	0	0	0	0	0	0	1	0	2	0	1	0	0	0	0
OTU1073	0	0	0	0	0	0	0	0	0	4	0	2	0	0	0	0	0	27	0	0	22	0	2	0
OTU1074	0	0	0	0	0	2	0	0	0	0	0	1	0	0	3	3	0	8	0	2	0	1	3	0
OTU1075	0	0	0	0	0	0	0	0	0	0	0	0	0	0	2	0	1	6	0	3	0	0	0	0
OTU1076	0	0	0	0	0	0	0	0	0	0	0	0	0	0	0	0	0	2	0	1	0	0	0	0
OTU1077	0	0	0	0	0	2	0	3	0	0	1	0	0	1	19	0	3	17	0	4	0	0	0	0
OTU1078	0	0	0	0	0	1	1	0	0	0	0	1	0	0	10	0	0	2	0	2	0	0	1	0
OTU1079	0	0	0	0	0	0	0	0	0	0	1	0	0	0	0	0	0	2	0	1	0	0	0	0
OTU1080	0	0	0	0	0	0	0	0	0	0	0	0	0	0	0	0	0	3	0	3	0	0	0	0
OTU1081	0	0	0	0	0	0	0	0	0	0	0	0	0	1	0	1	0	3	0	0	2	0	0	0
OTU1082	0	0	0	0	0	0	0	0	0	0	0	0	0	0	2	0	0	2	0	0	0	0	0	0
OTU1083	0	0	0	0	0	0	0	0	0	1	0	0	0	1	1	0	0	3	0	0	0	0	0	0
OTU1084	0	0	0	0	1	0	0	0	0	0	0	0	0	0	1	0	0	4	0	3	0	0	0	0
OTU1085	0	0	0	0	0	0	0	0	0	0	0	0	0	1	0	0	0	1	0	1	0	0	0	0
OTU1086	0	2	0	0	0	0	0	0	0	0	0	0	0	1	2	0	0	5	1	1	0	0	0	0
OTU1087	0	0	0	0	0	0	0	0	0	0	0	0	0	0	0	0	0	9	0	0	6	0	0	0
OTU1088	0	0	0	0	0	0	0	0	0	1	0	0	0	0	0	0	0	2	0	0	1	0	0	0
OTU1089	0	0	0	0	0	0	0	0	0	0	0	0	0	0	0	0	0	2	0	0	0	0	0	0
OTU1090	0	0	4	0	0	4	0	0	0	1	1	1	1	1	2	3	0	3	0	4	0	9	8	0
OTU1091	0	0	8	0	0	3	0	0	0	4	1	5	0	7	11	5	0	12	0	11	0	3	4	0
OTU1092	0	0	0	0	0	1	0	0	0	0	1	0	0	1	7	0	0	1	1	2	0	0	0	0
OTU1093	0	0	0	0	0	0	0	0	0	0	0	0	0	0	1	0	0	4	0	1	0	0	0	0
OTU1094	0	0	1	0	0	10	1	2	5	7	13	1	0	12	24	1	2	25	1	28	0	2	0	0
OTU1095	0	0	0	0	0	0	0	0	0	3	2	0	0	3	0	0	0	1	0	5	0	0	0	0
OTU1096	0	0	0	1	0	1	0	2	0	0	0	0	0	0	3	0	0	2	0	2	0	0	0	0
OTU1097	0	0	0	0	0	0	0	0	0	0	0	0	0	0	0	0	0	1	0	0	4	0	0	0
OTU1098	0	0	0	0	0	0	0	0	0	0	0	0	0	0	0	0	0	3	0	0	0	0	0	0
OTU1099	0	0	0	0	0	0	0	0	0	0	0	0	0	0	0	0	0	1	0	0	4	0	0	0
OTU1100	0	0	0	0	0	0	0	0	0	0	0	0	0	0	1	4	0	1	0	2	0	0	0	0
OTU1101	0	0	0	0	0	0	0	0	0	0	0	0	0	0	0	0	0	4	0	0	0	0	0	0
OTU1102	0	1	0	0	0	0	0	0	3	0	0	0	0	1	3	0	51	1	2	0	11	0	1	0
OTU1103	0	0	0	0	2	0	0	0	0	2	0	0	0	2	2	0	0	2	0	4	0	0	0	0
OTU1104	0	0	0	0	2	1	0	0	0	2	2	0	0	2	2	0	0	2	0	1	0	0	0	0
OTU1105	0	0	9	0	0	0	0	0	0	0	0	0	0	0	3	2	0	1	0	4	0	0	1	0
OTU1106	0	2	0	0	0	1	3	0	0	0	1	0	0	1	0	0	0	8	0	3	10	0	0	0
OTU1107	0	0	0	0	0	0	0	0	0	0	0	0	0	0	0	0	0	5	0	0	14	0	0	0
OTU1108	0	0	0	0	0	0	0	0	0	0	1	0	0	0	2	0	0	4	1	0	0	1	1	0
OTU1109	0	0	0	0	0	0	0	0	0	1	0	0	0	0	0	0	0	13	0	0	0	0	0	0
OTU1110	0	0	0	0	0	0	0	0	0	0	0	0	0	0	0	0	0	2	0	1	0	0	0	0
OTU1111	2	0	2	5	7	1	4	3	0	4	3	0	3	1	0	1	0	2	1	0	13	1	1	2
OTU1112	0	0	0	0	0	0	0	0	0	0	0	0	0	0	6	0	1	3	0	8	0	0	0	0
OTU1113	0	0	0	0	0	0	0	0	0	0	0	0	0	0	0	0	0	2	0	2	0	0	0	0
OTU1114	0	0	0	0	0	0	0	0	0	0	0	0	0	0	0	0	0	4	0	0	0	0	0	0
OTU1115	0	0	0	0	0	0	0	0	0	0	0	0	0	0	0	0	0	4	0	0	0	0	0	0
OTU1116	0	0	0	0	0	0	0	0	0	0	0	0	0	0	1	0	0	2	0	13	0	0	0	0
OTU1117	0	0	0	0	0	1	0	0	0	0	1	1	0	1	1	0	0	1	0	1	0	0	0	0
OTU1118	0	0	0	0	0	0	0	0	0	0	0	0	0	0	0	0	0	3	0	0	0	0	0	0
OTU1119	0	0	0	1	0	0	0	0	0	0	0	0	0	0	1	1	0	6	0	0	0	0	0	0
OTU1120	0	0	0	0	0	1	0	2	0	1	0	0	0	0	3	0	0	32	0	0	0	0	0	0
OTU1121	0	0	0	0	0	0	0	0	0	0	0	0	0	0	0	0	0	2	0	0	0	0	0	0
OTU1122	0	0	1	0	0	0	0	0	0	0	0	0	0	0	0	0	0	3	0	0	0	0	0	0
OTU1123	0	0	0	0	0	0	0	0	0	0	0	0	0	0	2	0	0	8	0	3	0	0	0	0
OTU1124	0	0	0	0	0	0	1	0	0	0	0	0	0	0	0	0	0	5	1	1	1	0	0	0
OTU1125	0	0	0	0	0	0	0	0	0	0	0	0	0	0	0	0	0	2	0	0	0	0	0	0
OTU1126	0	0	0	0	0	0	0	0	0	0	0	0	0	0	0	0	0	2	0	0	0	0	0	0
OTU1127	0	0	0	0	0	0	0	1	0	0	1	0	0	0	1	0	0	2	0	2	0	0	0	0
OTU1128	0	0	0	0	0	0	0	3	0	0	0	0	0	0	1	0	1	2	0	2	0	0	0	0
OTU1129	0	0	0	0	0	0	0	0	0	0	0	0	0	0	0	0	0	2	0	0	0	0	0	0
OTU1130	0	0	0	0	0	0	0	0	0	0	0	0	0	0	2	0	0	4	0	0	0	0	1	0
OTU1131	0	0	0	0	0	0	0	0	1	0	0	0	0	0	4	0	0	3	1	0	0	0	0	0
OTU1132	0	0	0	0	0	1	0	1	0	0	2	0	0	4	1	0	0	7	0	1	0	0	0	0
OTU1133	0	0	5	0	0	10	0	0	0	0	1	3	0	1	0	1	0	5	0	1	0	0	1	0
OTU1134	0	0	0	0	0	0	0	0	0	0	0	0	0	0	0	0	0	17	0	0	0	0	0	0
OTU1135	0	0	0	0	0	0	0	0	0	1	0	0	0	0	0	0	0	2	0	3	0	0	0	0
OTU1136	0	0	3	0	0	12	5	3	0	1	1	2	0	1	32	12	3	20	0	4	0	0	4	0
OTU1137	0	0	0	0	0	0	0	2	0	0	0	1	0	0	5	0	0	1	0	1	0	1	0	0
OTU1138	0	0	0	0	12	0	0	1	0	2	1	0	0	7	6	0	0	13	2	7	9	0	0	0
OTU1139	0	0	0	0	0	0	1	0	0	0	0	0	0	0	3	0	0	7	0	9	0	0	0	0
OTU1140	0	0	0	0	0	0	0	0	3	0	0	0	0	0	16	0	0	0	0	0	0	0	0	0
OTU1141	0	0	0	0	0	0	0	2	0	0	0	0	0	0	20	0	1	9	0	10	0	0	0	0
OTU1142	0	0	0	0	0	0	0	0	0	0	0	0	0	0	6	0	0	1	0	0	0	0	0	0
OTU1143	0	0	0	0	0	0	0	0	0	0	0	0	0	0	5	0	0	3	0	4	0	0	0	0
OTU1144	0	1	4	0	0	2	0	0	0	0	0	1	1	0	12	3	1	0	5	0	0	1	0	0
OTU1145	0	2	2	0	0	8	0	0	0	7	4	4	0	10	5	5	0	9	1	40	1	0	9	0
OTU1146	0	0	0	0	0	0	0	0	0	0	0	0	0	0	2	0	0	0	0	0	0	0	0	0
OTU1147	0	0	0	0	0	0	1	0	0	0	0	0	0	0	3	0	0	0	0	0	0	1	0	0
OTU1148	0	0	6	0	0	5	0	0	0	3	3	0	0	2	44	1	2	59	0	19	0	0	0	0
OTU1149	0	0	0	0	0	0	0	0	0	0	0	0	0	0	2	0	0	0	0	2	0	0	0	0
OTU1150	0	0	0	0	0	0	0	0	0	0	0	0	0	0	1	0	0	0	0	1	0	0	0	0
OTU1151	0	0	2	0	0	21	1	13	0	6	0	0	1	21	29	0	0	20	1	7	5	0	1	0
OTU1152	0	0	0	0	0	0	0	0	0	0	0	0	0	0	9	0	0	1	0	0	0	0	0	0
OTU1153	0	0	0	0	0	0	0	0	0	0	0	0	0	0	2	0	0	0	0	0	0	0	0	0
OTU1154	0	0	0	0	0	0	0	2	0	0	0	0	0	0	7	0	0	4	0	18	0	0	0	0
OTU1155	0	0	1	1	0	0	0	0	0	0	0	0	0	0	2	0	0	0	0	3	0	0	0	0
OTU1156	0	0	0	0	0	0	0	0	0	0	1	0	0	0	6	0	0	0	1	1	0	0	0	0
OTU1157	0	0	0	0	0	0	0	0	0	0	0	0	0	0	4	0	0	0	0	0	0	0	0	0
OTU1158	0	0	0	0	0	0	0	0	0	0	0	0	0	0	8	0	0	0	0	0	0	0	0	0
OTU1159	0	0	0	0	0	0	0	0	0	0	0	0	0	0	3	0	0	0	0	0	0	0	0	0
OTU1160	0	0	4	0	3	12	2	3	0	1	1	16	0	3	36	5	0	31	0	19	4	4	9	0
OTU1161	0	0	0	0	0	0	0	0	0	1	1	0	0	0	3	0	0	1	0	1	0	0	0	0
OTU1162	0	0	0	0	0	0	0	1	0	0	2	0	0	0	3	0	0	0	0	0	0	0	0	0
OTU1163	0	0	0	0	0	0	0	0	2	0	0	0	0	0	3	0	2	0	0	0	0	0	0	0
OTU1164	0	0	0	0	0	0	0	1	0	0	0	0	0	0	8	0	0	5	0	4	0	0	0	0
OTU1165	0	0	0	0	0	0	0	0	0	0	0	0	0	0	5	0	0	3	0	0	0	0	0	0
OTU1166	0	0	2	1	0	1	0	0	7	0	0	1	0	1	3	0	0	0	3	0	0	0	0	0
OTU1167	0	0	0	0	0	0	0	0	0	0	0	0	0	0	7	0	0	1	0	0	0	1	1	0
OTU1168	0	0	0	0	0	0	0	0	0	2	1	0	0	1	5	0	0	15	1	2	0	0	0	0
OTU1169	0	0	0	0	0	0	0	0	0	0	0	0	0	0	4	0	0	0	0	8	0	0	0	0
OTU1170	0	0	2	0	0	2	0	1	2	2	2	0	0	0	17	0	0	7	2	9	5	0	0	0
OTU1171	0	0	0	0	0	0	0	0	0	0	0	0	0	0	2	0	0	0	0	0	0	0	0	0
OTU1172	0	0	0	0	0	0	0	0	0	0	0	0	0	1	8	1	0	0	1	2	0	1	0	0
OTU1173	0	0	0	0	0	0	0	0	0	0	0	0	0	0	41	0	0	2	0	4	0	0	0	0
OTU1174	0	0	0	0	0	0	0	0	0	0	0	0	0	0	2	0	0	0	0	2	0	0	0	0
OTU1175	0	0	0	0	0	0	0	6	0	0	0	0	0	0	12	0	0	6	0	1	4	0	0	0
OTU1176	0	0	0	0	0	0	0	0	0	0	0	0	0	0	3	0	0	4	0	2	0	0	0	0
OTU1177	3	12	66	5	18	48	20	26	4	20	34	6	1	12	50	37	2	30	3	35	22	7	32	12
OTU1178	0	0	0	0	1	0	0	0	0	0	0	1	0	0	2	0	0	1	0	1	0	0	0	0
OTU1179	0	0	0	0	0	0	1	0	0	0	0	0	0	0	27	0	1	9	0	4	0	0	0	0
OTU1180	2	2	16	0	4	75	8	1	0	70	66	6	4	22	62	39	2	74	10	53	0	4	6	1
OTU1181	0	0	0	0	0	0	0	0	0	0	0	0	0	0	4	0	0	0	2	1	0	0	0	0
OTU1182	0	0	2	0	0	6	0	1	1	3	2	2	1	1	9	2	0	9	3	8	1	0	3	0
OTU1183	0	0	0	0	0	0	0	0	0	0	0	0	0	0	16	0	0	0	0	4	0	0	0	0
OTU1184	0	0	0	0	0	0	0	0	0	0	0	0	0	0	2	0	0	0	0	0	0	0	0	0
OTU1185	0	0	0	0	0	0	0	0	0	0	0	0	0	0	5	0	1	6	0	7	2	0	0	0
OTU1186	0	0	0	0	0	0	0	0	0	0	0	0	0	1	1	0	0	2	0	0	0	0	0	0
OTU1187	0	0	0	0	0	1	0	0	0	1	0	0	0	0	5	0	0	0	0	0	0	0	0	0
OTU1188	0	0	0	0	0	0	0	0	0	0	0	0	0	0	6	0	0	0	0	0	0	0	0	0
OTU1189	0	0	1	0	3	6	0	3	0	5	1	1	0	3	16	3	0	7	0	8	0	2	5	0
OTU1190	0	0	0	0	0	0	0	0	0	0	0	0	0	0	1	0	0	0	0	13	0	0	1	0
OTU1191	0	0	1	0	1	0	0	1	0	0	0	1	0	4	8	0	2	0	2	4	1	0	0	0
OTU1192	0	0	0	0	0	0	0	0	0	0	0	0	0	0	5	1	0	5	0	1	0	0	0	0
OTU1193	0	0	0	0	0	0	0	1	0	0	0	0	0	0	48	0	4	1	0	1	0	0	0	0
OTU1194	0	0	0	0	0	0	0	0	0	0	0	0	0	0	1	0	1	0	0	0	1	0	0	0
OTU1195	1	0	0	0	1	2	0	0	0	0	1	0	0	1	13	2	2	4	0	2	0	0	0	0
OTU1196	0	1	0	0	0	0	0	1	0	0	1	0	0	0	2	0	2	1	1	0	1	0	0	0
OTU1197	0	0	0	0	1	0	0	0	0	0	0	0	0	1	3	0	0	0	1	0	0	0	0	0
OTU1198	0	0	0	0	0	0	0	0	0	0	0	0	0	0	2	0	0	3	0	3	0	0	0	0
OTU1199	0	0	0	0	0	0	0	0	0	0	0	0	0	0	3	0	0	0	0	0	0	0	0	0
OTU1200	0	0	0	0	0	0	0	0	0	0	0	0	0	0	1	0	0	0	0	2	0	0	0	0
OTU1201	0	0	0	0	0	0	0	0	0	0	0	0	0	0	2	0	0	1	0	0	0	0	0	0
OTU1202	0	0	0	0	0	0	0	0	0	0	0	0	0	0	3	0	0	5	0	2	0	0	0	0
OTU1203	0	0	0	0	0	8	0	22	0	8	5	0	0	6	37	2	2	11	3	29	1	0	0	0
OTU1204	0	0	0	0	0	0	0	0	0	0	0	0	0	0	3	0	0	0	1	0	0	0	0	0
OTU1205	0	0	2	0	0	1	0	1	7	0	0	1	0	0	1	0	1	1	0	4	0	0	0	0
OTU1206	0	0	0	0	5	0	0	0	4	0	0	0	0	1	15	0	0	8	0	7	0	0	0	0
OTU1207	0	0	0	0	0	0	0	0	0	0	0	0	0	0	2	0	0	1	0	0	0	0	0	0
OTU1208	1	2	0	0	2	5	2	23	0	4	2	0	0	16	5	0	1	2	1	12	21	0	1	0
OTU1209	0	0	0	0	0	0	0	0	0	0	0	0	0	0	5	1	0	0	0	2	0	0	0	0
OTU1210	0	0	0	0	0	0	0	0	0	0	0	0	0	0	9	0	3	8	0	4	1	0	0	0
OTU1211	0	0	0	0	0	0	0	0	0	0	0	0	0	0	3	0	0	0	0	0	0	0	0	0
OTU1212	0	0	0	0	0	0	0	0	0	1	0	0	0	0	1	0	0	3	0	0	0	0	0	0
OTU1213	0	0	0	0	0	0	0	0	0	0	0	0	0	0	4	0	0	1	0	0	0	0	0	0
OTU1214	0	0	0	0	0	0	0	0	0	0	0	0	0	0	6	0	0	2	0	7	0	0	0	0
OTU1215	0	0	1	0	21	0	3	3	3	6	6	0	0	2	8	0	63	19	18	102	9	0	1	0
OTU1216	0	0	0	0	0	0	0	0	0	1	1	0	0	0	4	1	0	2	0	5	1	0	0	0
OTU1217	0	0	1	0	0	3	1	0	0	5	0	1	0	1	13	1	0	3	0	5	0	1	0	0
OTU1218	0	0	0	0	0	1	0	0	0	0	0	0	0	0	7	0	0	1	0	0	0	0	0	0
OTU1219	0	0	0	0	0	0	0	0	0	1	0	0	0	1	2	0	0	1	0	0	1	0	0	0
OTU1220	2	1	2	1	0	5	6	1	0	3	7	6	0	0	47	5	0	73	5	49	0	6	5	2
OTU1221	0	0	0	0	0	11	1	2	0	8	8	4	1	9	66	7	7	90	1	42	0	0	0	0
OTU1222	0	0	0	0	1	2	0	0	0	3	8	1	0	2	1	0	0	7	0	0	0	0	1	0
OTU1223	0	0	0	0	0	2	0	0	0	0	0	0	0	0	1	0	0	2	0	0	0	0	0	0
OTU1224	0	0	0	0	0	1	0	0	0	0	2	0	0	1	2	1	0	4	0	3	0	0	0	0
OTU1225	17	0	5	0	7	30	5	17	2	17	15	5	1	6	177	2	3	79	4	306	0	0	5	0
OTU1226	0	1	3	0	0	1	3	2	0	0	0	0	3	0	9	2	0	10	1	12	0	2	2	2
OTU1227	0	0	0	0	0	0	0	0	0	0	0	0	0	0	4	0	0	1	0	0	0	0	0	0
OTU1228	0	0	1	0	1	3	0	1	0	4	7	1	0	1	13	0	4	3	4	7	0	2	0	0
OTU1229	0	0	0	0	1	1	0	0	0	0	0	0	0	5	5	1	0	8	2	2	0	0	0	0
OTU1230	1	0	2	0	0	9	0	1	0	2	5	2	1	2	80	4	3	89	2	123	0	0	0	0
OTU1231	0	0	0	0	0	0	0	0	0	0	0	0	0	0	2	0	0	1	0	1	0	0	0	0
OTU1232	0	0	0	0	0	1	0	0	0	1	0	1	0	0	29	0	0	9	0	3	0	0	0	0
OTU1233	0	0	0	0	0	0	0	1	0	0	0	0	0	0	7	0	0	14	2	2	0	0	0	0
OTU1234	0	0	0	0	0	1	0	0	2	1	3	2	0	0	13	0	0	9	1	12	0	1	1	0
OTU1235	0	0	0	0	0	0	0	0	0	0	0	0	0	0	1	0	0	0	0	1	0	0	0	0
OTU1236	0	0	0	0	0	0	0	1	0	0	0	0	0	0	4	0	0	3	0	2	0	0	0	0
OTU1237	0	0	0	0	0	0	0	7	0	0	0	0	0	0	5	0	0	3	0	12	0	0	0	0
OTU1238	0	1	1	0	2	6	1	0	0	4	6	0	0	8	12	0	1	4	1	6	0	0	6	0
OTU1239	0	0	0	0	0	1	2	0	0	0	0	0	0	0	5	4	0	2	0	1	0	0	1	0
OTU1240	0	0	0	0	0	0	0	0	0	0	2	0	0	0	3	0	1	4	0	1	0	0	0	0
OTU1241	0	1	0	0	0	1	0	0	0	2	0	0	0	0	2	0	1	0	0	0	0	0	0	0
OTU1242	0	0	0	0	1	0	0	0	0	0	0	0	0	0	1	0	0	0	0	1	0	0	0	0
OTU1243	0	0	1	0	0	0	0	0	0	0	0	0	0	0	4	0	0	2	0	2	0	1	2	0
OTU1244	0	0	0	0	0	0	0	0	0	0	0	0	0	0	1	0	0	1	0	0	0	0	0	0
OTU1245	0	0	0	0	0	0	0	0	0	0	0	0	0	0	1	0	1	0	0	4	0	0	0	0
OTU1246	0	0	1	0	0	1	1	0	0	1	3	0	0	0	4	0	0	6	4	0	0	0	0	0
OTU1247	0	0	0	0	0	0	0	1	0	0	0	0	0	1	1	0	0	1	0	0	0	0	0	0
OTU1248	0	0	0	0	0	0	0	0	0	0	0	1	0	0	6	0	0	2	0	0	0	0	0	0
OTU1249	0	0	0	0	0	0	0	0	0	0	0	0	0	0	4	0	0	0	0	0	0	0	0	0
OTU1250	0	0	0	0	0	0	0	0	0	0	0	0	0	0	6	0	0	2	1	7	0	0	0	0
OTU1251	0	0	0	0	0	0	0	1	0	0	0	0	0	0	2	0	0	0	0	2	0	0	0	0
OTU1252	0	0	0	0	0	0	0	0	0	0	0	0	0	0	2	0	0	0	0	0	0	0	0	0
OTU1253	0	0	0	0	0	0	0	0	0	0	0	0	0	0	4	0	0	0	0	0	0	0	0	0
OTU1254	1	0	0	0	3	3	3	0	1	24	23	4	0	10	14	1	2	29	4	20	0	6	2	0
OTU1255	0	0	1	0	0	0	0	0	1	0	0	0	0	0	3	0	0	0	1	1	0	0	0	0
OTU1256	0	0	0	0	0	0	0	0	0	0	0	0	0	0	3	0	0	0	0	1	0	0	0	0
OTU1257	0	0	1	0	0	0	0	0	0	0	0	0	0	0	13	0	0	3	0	4	0	0	0	0
OTU1258	0	0	0	0	0	0	0	0	0	0	0	0	0	0	1	0	0	1	0	0	0	0	0	0
OTU1259	0	0	1	0	6	1	0	6	0	1	2	1	0	0	4	0	0	2	7	4	6	3	0	0
OTU1260	0	1	7	0	4	5	2	0	7	4	1	3	0	0	8	5	0	7	0	3	0	1	2	0
OTU1261	0	0	0	0	0	0	0	2	0	0	0	0	0	0	2	0	0	2	0	5	0	0	0	0
OTU1262	0	0	0	0	0	0	0	0	1	0	0	0	0	0	2	0	0	1	0	2	1	0	0	0
OTU1263	0	0	3	0	0	0	0	0	0	0	0	0	0	0	2	1	0	1	0	0	0	0	1	0
OTU1264	2	0	1	0	3	0	0	0	2	3	0	0	0	4	18	0	1	0	5	0	0	0	0	0
OTU1265	1	0	5	0	1	4	3	1	0	3	2	2	0	1	13	2	0	12	2	9	0	1	0	0
OTU1266	0	0	0	0	0	0	0	0	0	0	0	0	0	0	5	0	0	0	0	0	0	0	0	0
OTU1267	0	0	0	0	1	2	6	0	0	1	0	0	0	0	5	0	0	0	0	0	0	0	1	0
OTU1268	0	0	0	0	0	0	0	0	0	0	0	0	0	0	2	0	0	0	0	0	0	0	0	0
OTU1269	0	0	0	0	0	0	0	0	0	0	0	0	0	0	4	0	0	0	0	7	0	0	0	0
OTU1270	0	0	0	0	0	1	0	0	0	0	0	0	0	0	7	0	0	0	0	0	0	0	0	0
OTU1271	0	0	0	0	0	0	0	0	0	0	0	0	0	0	2	0	0	1	1	0	0	0	0	0
OTU1272	0	0	0	0	0	0	0	0	0	0	0	0	0	0	15	0	0	4	0	1	0	0	0	0
OTU1273	0	0	0	0	0	1	0	2	5	4	2	0	0	7	5	0	1	2	1	2	0	0	0	0
OTU1274	0	0	0	0	0	0	0	0	0	0	0	0	0	0	3	0	0	12	0	0	3	0	0	0
OTU1275	0	0	0	0	0	0	0	0	0	0	0	0	0	0	2	0	0	0	0	0	0	0	0	0
OTU1276	1	0	2	1	2	2	0	1	0	3	1	6	1	2	24	2	4	39	2	45	1	5	8	0
OTU1277	0	0	0	0	0	0	0	0	0	1	0	0	0	0	1	0	0	1	0	0	0	0	0	0
OTU1278	0	0	0	0	0	0	0	0	0	0	0	0	0	0	23	0	1	38	0	24	0	0	0	0
OTU1279	2	1	12	0	2	2	0	3	5	3	0	1	1	1	57	0	0	13	1	19	0	0	0	0
OTU1280	0	0	0	0	0	0	0	0	0	0	0	0	0	0	1	0	0	1	0	0	0	0	0	0
OTU1281	0	0	0	0	0	1	0	0	0	0	0	0	0	0	1	0	2	0	0	0	0	0	0	0
OTU1282	0	0	0	0	0	2	0	4	0	0	0	0	0	0	5	0	0	4	0	3	0	0	0	0
OTU1283	0	0	0	0	0	0	0	0	0	0	0	0	0	1	2	0	3	0	0	0	0	0	0	0
OTU1284	0	0	0	0	0	0	0	0	0	0	0	0	0	0	1	0	0	0	0	2	0	0	0	0
OTU1285	0	0	0	0	0	0	0	0	0	0	0	0	0	0	1	0	1	1	0	0	0	0	0	0
OTU1286	0	0	0	0	1	0	0	0	0	0	0	0	0	0	3	0	0	1	0	1	0	0	0	0
OTU1287	0	0	0	0	0	0	0	0	0	0	3	0	0	0	1	0	31	5	0	2	2	0	0	0
OTU1288	0	0	0	0	0	0	0	0	0	0	0	0	0	0	2	0	0	0	0	1	0	0	0	0
OTU1289	0	1	0	0	0	4	0	3	1	3	3	2	0	8	87	2	0	15	0	27	0	0	2	0
OTU1290	2	0	2	0	1	1	2	0	0	4	4	0	0	2	6	0	0	5	0	0	0	0	0	0
OTU1291	0	0	0	0	0	0	0	0	0	0	0	0	0	0	2	0	0	3	0	4	0	0	0	0
OTU1292	0	0	0	0	0	0	0	0	0	0	0	0	0	0	1	0	0	6	0	0	0	0	0	0
OTU1293	0	0	0	0	0	0	0	0	0	0	0	0	0	0	5	0	0	0	0	1	0	0	0	0
OTU1294	0	0	0	0	0	0	0	0	0	1	1	0	0	1	3	0	1	2	3	1	0	0	0	0
OTU1295	0	0	0	0	2	0	0	0	0	0	1	0	0	0	2	0	0	0	1	0	0	0	0	0
OTU1296	0	0	0	0	0	0	0	0	0	0	0	0	0	0	1	0	0	6	0	0	1	0	0	0
OTU1297	0	0	0	0	0	1	0	1	0	0	1	0	0	0	3	2	0	14	0	3	0	0	1	0
OTU1298	0	0	0	0	0	0	0	0	0	0	0	0	0	0	6	0	2	0	0	0	0	0	0	0
OTU1299	0	0	0	0	0	0	0	0	1	0	0	0	0	0	5	0	0	0	0	0	0	0	1	0
OTU1300	0	0	0	0	0	0	0	0	0	0	0	0	0	0	1	0	0	0	0	1	0	0	0	0
OTU1301	0	2	2	0	0	0	1	0	1	0	1	3	0	2	4	2	0	5	0	1	0	0	1	0
OTU1302	0	1	0	0	0	0	0	0	1	0	0	1	0	0	3	0	0	0	1	1	0	1	1	0
OTU1303	0	0	0	0	0	0	0	0	0	0	0	0	0	0	2	0	0	1	0	1	0	0	0	0
OTU1304	0	0	0	0	0	0	0	0	0	0	0	0	0	0	2	0	0	1	0	4	0	0	0	0
OTU1305	0	0	0	0	0	1	0	0	2	0	0	0	0	1	5	0	0	0	0	0	0	0	0	0
OTU1306	0	0	1	0	0	0	0	0	0	0	0	0	0	0	3	1	0	1	0	0	0	0	0	0
OTU1307	0	0	6	0	1	7	1	0	0	4	5	0	0	1	6	2	1	7	1	9	1	0	0	0
OTU1308	0	0	2	0	0	5	0	0	0	3	4	0	0	3	15	4	0	16	1	6	1	0	0	0
OTU1309	0	0	0	0	0	0	0	0	0	1	0	0	0	0	21	0	1	0	0	0	0	0	0	0
OTU1310	0	0	1	0	0	1	0	0	1	1	0	0	0	0	3	0	0	0	0	0	0	0	2	0
OTU1311	0	0	0	0	0	0	0	0	0	0	0	0	0	1	1	0	1	0	0	1	0	0	0	0
OTU1312	0	0	0	0	0	0	0	0	0	1	1	0	0	0	23	0	3	16	0	2	0	0	0	0
OTU1313	0	0	0	0	0	2	1	1	0	0	0	2	0	0	15	2	1	4	0	8	1	2	1	0
OTU1314	0	0	0	0	0	0	0	0	0	0	0	0	0	0	1	0	2	0	0	0	7	0	0	0
OTU1315	1	0	3	0	0	10	2	0	0	5	7	2	3	6	11	4	0	10	5	15	0	0	1	1
OTU1316	7	7	22	0	46	8	58	5	30	18	14	8	1	26	17	12	406	8	31	17	38	6	4	0
OTU1317	0	0	0	0	0	0	0	0	0	0	0	0	0	0	5	0	0	2	0	1	0	0	0	0
OTU1318	0	0	0	0	0	0	0	0	0	0	0	0	0	0	3	0	0	0	0	0	0	0	0	0
OTU1319	0	0	0	0	0	0	0	0	0	0	0	0	0	0	1	0	0	2	0	0	0	0	0	0
OTU1320	37	222	3	89	113	9	483	43	98	3	2	2	59	7	11	13	1574	1	40	9	223	9	5	1
OTU1321	0	0	0	0	0	1	0	0	0	0	0	0	0	0	14	0	2	1	0	4	0	1	0	0
OTU1322	0	0	2	0	0	0	2	1	0	0	0	0	0	0	3	1	0	1	1	3	0	0	0	0
OTU1323	0	0	0	0	1	0	0	1	0	0	1	0	1	1	2	0	0	1	0	5	0	0	0	0
OTU1324	0	4	228	22	0	0	0	2	0	0	0	28	3	0	1	67	0	0	0	0	0	25	23	67
OTU1325	23	41	4	0	20	7	6	3	24	11	13	5	1	39	10	2	17	19	25	14	4	7	1	0
OTU1326	0	0	0	0	0	0	0	0	0	0	0	0	0	0	5	0	0	5	0	1	1	0	0	0
OTU1327	0	0	0	0	1	6	0	1	0	0	2	0	0	0	7	0	4	3	6	6	1	0	0	0
OTU1328	0	0	0	0	0	1	0	2	1	2	2	3	0	5	25	0	1	23	1	19	1	0	1	0
OTU1329	0	0	9	0	0	12	1	1	0	0	0	1	0	0	45	11	2	10	2	6	0	0	3	0
OTU1330	0	0	0	0	0	0	0	0	0	0	0	0	0	0	6	1	0	4	0	3	0	0	0	0
OTU1331	0	0	0	0	0	0	0	0	0	0	0	0	0	0	2	0	0	0	0	0	0	0	0	0
OTU1332	0	0	0	0	0	1	0	0	0	0	0	0	0	0	4	0	0	3	0	0	0	0	0	0
OTU1333	0	0	0	0	0	0	0	0	0	0	0	0	0	0	2	0	0	1	0	2	0	0	0	0
OTU1334	0	0	0	0	0	0	0	1	0	0	1	0	0	3	3	0	0	2	0	0	0	0	0	0
OTU1335	0	0	15	2	0	0	1	0	0	1	0	2	0	1	6	5	0	1	1	2	0	5	5	1
OTU1336	0	0	0	0	0	9	0	0	0	0	0	0	0	0	3	1	0	6	0	2	0	0	0	0
OTU1337	0	0	0	0	0	0	0	1	0	0	0	0	0	1	7	0	1	2	0	1	0	0	0	0
OTU1338	0	0	1	0	0	1	0	0	0	0	0	0	0	0	10	0	0	0	0	1	0	0	0	0
OTU1339	0	0	0	0	0	0	0	0	0	0	0	0	0	0	2	0	0	0	0	0	0	0	0	0
OTU1340	1	0	0	0	0	3	0	0	3	3	2	0	1	2	22	1	1	3	6	7	0	0	1	0
OTU1341	0	0	0	0	0	0	0	0	0	0	0	0	0	0	1	0	0	2	0	5	0	0	0	0
OTU1342	0	0	0	0	0	0	0	1	0	0	0	0	0	0	5	0	0	7	0	3	0	0	0	0
OTU1343	0	0	0	0	0	1	0	0	0	0	0	0	0	0	19	0	1	3	0	9	1	0	0	0
OTU1344	0	0	0	0	0	0	0	0	0	0	0	0	0	0	7	0	0	7	0	5	0	0	0	0
OTU1345	0	0	7	1	6	52	7	0	1	46	31	13	2	15	48	29	1	71	3	29	0	8	39	0
OTU1346	0	0	4	1	0	0	0	0	0	0	0	0	0	0	0	3	0	0	1	0	0	1	0	7
OTU1347	0	0	0	0	0	0	0	0	0	0	0	0	0	0	0	0	0	0	0	0	0	0	0	2
OTU1348	2	0	0	0	0	1	0	0	0	0	0	1	0	0	0	1	0	0	0	0	1	0	0	5
OTU1349	0	0	0	0	0	0	0	0	0	0	0	0	0	0	0	0	0	0	0	0	0	0	0	8
OTU1350	2	0	10	1	0	2	4	0	0	0	0	0	7	1	0	4	0	0	1	0	0	7	0	177
OTU1351	0	0	0	0	0	0	0	0	0	0	0	0	0	0	0	0	0	0	0	0	0	0	0	12
OTU1352	0	0	1	0	0	0	0	0	0	0	0	0	0	0	0	0	0	0	0	0	0	0	0	10
OTU1353	0	0	0	0	0	0	0	0	0	0	0	0	0	0	0	0	0	0	0	0	0	0	0	7
OTU1354	1	0	2	3	0	0	0	0	0	0	0	0	0	2	0	0	0	0	0	0	0	0	0	24
OTU1355	0	0	1	0	0	0	0	0	0	0	0	0	0	0	0	0	0	0	0	0	1	0	0	8
OTU1356	0	0	1	1	0	0	1	0	0	0	0	0	0	0	0	1	0	0	0	0	0	2	1	5
OTU1357	0	0	0	0	0	0	0	0	0	0	0	0	0	0	0	0	0	0	0	0	0	0	0	8
OTU1358	0	0	1	0	0	0	0	0	0	0	0	0	0	0	0	0	0	0	0	0	0	0	0	3
OTU1359	0	0	2	1	0	0	0	0	0	0	0	0	1	0	0	0	0	0	0	0	0	0	0	1
OTU1360	0	0	0	0	0	0	0	0	0	0	0	0	0	0	0	1	0	0	0	0	0	0	0	4
OTU1361	2	0	8	0	0	4	6	0	0	1	0	6	1	4	1	3	0	0	1	1	0	9	6	8
OTU1362	0	0	0	16	0	0	0	0	0	0	0	0	0	0	0	0	0	0	0	0	0	0	0	1
OTU1363	0	0	0	0	0	0	0	0	0	0	0	0	0	0	0	0	0	0	0	0	0	0	0	3
OTU1364	0	0	0	0	0	0	0	0	0	0	0	0	0	0	0	0	0	1	0	0	0	0	0	3
OTU1365	0	0	0	0	0	0	0	0	0	0	0	0	0	0	0	0	0	0	0	0	0	0	0	17
OTU1366	0	0	1	0	1	0	0	0	0	0	1	0	1	0	0	0	0	0	0	0	0	1	0	12
OTU1367	0	0	0	0	0	0	0	0	0	0	0	0	0	0	0	0	0	0	0	0	0	0	0	3
OTU1368	0	0	1	0	0	0	8	0	0	0	0	0	0	0	0	0	0	0	0	0	0	0	0	11
OTU1369	0	0	0	0	0	0	0	0	0	0	0	0	0	0	0	0	0	0	0	0	0	0	0	5
OTU1370	1	0	1	0	0	0	0	0	0	1	0	0	0	0	0	0	0	0	0	0	0	0	0	5
OTU1371	1	0	12	3	0	0	0	0	0	0	0	1	0	3	0	0	0	0	0	0	0	10	0	33
OTU1372	0	0	3	0	1	0	2	0	0	0	0	0	0	0	0	0	0	0	0	0	0	0	0	5
OTU1373	5	2	1	1	1	1	4	0	0	1	0	1	6	0	0	0	0	0	3	1	1	0	0	16
OTU1374	1	0	1	0	0	0	0	1	0	0	0	1	0	0	0	0	0	0	0	0	0	1	1	1
OTU1375	0	0	0	0	0	0	0	0	0	0	0	0	0	0	0	0	0	0	0	1	0	0	0	4
OTU1376	0	0	0	0	0	0	0	0	0	0	0	0	0	0	0	0	0	0	0	0	0	0	0	4
OTU1377	0	0	1	0	0	0	0	0	0	0	0	0	0	0	0	1	0	0	0	0	0	0	0	2
OTU1378	0	0	0	0	0	0	0	0	0	0	0	0	0	0	0	0	0	0	0	0	0	0	0	2
OTU1379	0	0	0	0	0	0	0	0	0	0	0	0	0	0	0	0	0	0	0	0	0	0	0	2
OTU1380	0	0	0	0	0	0	0	0	1	0	0	0	0	0	0	0	0	0	0	0	0	0	0	4
OTU1381	0	0	8	1	0	0	0	0	0	0	0	1	0	0	0	0	0	0	0	0	0	1	0	14
OTU1382	19	1	6	3	0	0	0	0	3	0	0	1	14	0	0	0	2	0	0	0	0	2	0	25
OTU1383	12	0	22	12	2	8	2	2	1	3	1	5	1	4	1	8	0	3	1	4	2	22	9	121
OTU1384	0	0	0	5	0	0	0	0	0	0	0	0	0	0	0	0	0	0	0	0	0	0	0	1
OTU1385	0	0	0	0	0	0	0	0	0	0	0	0	0	0	0	0	0	0	0	0	0	0	0	2
OTU1386	1	0	1	7	0	1	0	0	0	0	0	0	1	0	0	3	0	0	0	0	0	6	1	7
OTU1387	0	0	0	0	0	0	0	0	0	0	0	0	0	0	0	0	0	0	0	0	0	0	0	4
OTU1388	0	0	1	0	0	0	0	0	0	0	0	0	0	0	0	0	0	0	0	0	0	0	0	3
OTU1389	0	1	0	136	0	0	0	0	0	0	0	0	2	0	0	0	0	0	0	0	0	0	0	7
OTU1390	0	0	0	0	0	0	0	0	0	0	0	0	0	0	0	0	0	0	0	0	0	0	0	2
OTU1391	3	0	0	1	0	0	0	0	0	0	0	0	0	0	0	0	0	0	0	0	0	0	0	6
OTU1392	0	0	1	0	0	0	0	0	0	0	0	1	0	0	0	0	0	0	0	0	0	1	0	6
OTU1393	2	0	0	1	0	0	0	1	0	0	0	1	0	0	0	0	0	0	0	0	0	0	0	18
OTU1394	0	0	1	0	0	0	0	0	1	0	0	0	0	0	0	0	0	0	0	0	0	0	0	5
OTU1395	0	0	2	0	0	0	0	0	0	0	0	0	1	0	1	0	0	0	1	0	0	0	0	4
OTU1396	0	0	1	0	0	0	0	0	0	0	0	0	0	0	0	0	0	0	0	0	0	0	0	52
OTU1397	0	0	4	0	0	0	0	0	0	0	0	0	0	0	0	0	0	0	0	0	0	0	0	20
OTU1398	0	0	4	0	0	0	0	0	0	0	0	0	2	0	0	1	0	1	0	0	0	0	0	13
OTU1399	15	8	14	3	2	19	20	0	0	0	4	19	1	0	1	8	0	1	0	0	1	23	12	33
OTU1400	0	1	1	18	0	0	2	4	0	0	0	0	4	0	0	0	0	0	0	0	0	0	0	12
OTU1401	0	0	0	0	0	0	0	0	0	0	0	0	1	0	0	0	0	0	0	0	0	0	0	7
OTU1402	0	0	2	0	0	0	2	0	0	0	0	0	1	0	0	0	0	0	1	0	0	0	0	4
OTU1403	0	0	2	0	1	0	0	1	0	0	0	0	0	0	0	0	0	0	0	0	0	0	1	39
OTU1404	3	3	14	0	1	2	1	5	1	2	0	3	0	1	8	4	0	3	0	4	5	0	1	84
OTU1405	0	0	0	0	0	0	0	0	0	0	0	0	0	0	0	0	0	0	0	0	0	0	0	2
OTU1406	0	0	3	0	0	0	0	0	0	0	0	0	0	0	0	0	0	0	0	0	0	0	0	10
OTU1407	0	0	0	0	0	0	0	0	0	0	0	0	0	0	0	0	0	0	0	0	0	0	0	2
OTU1408	0	0	0	0	0	0	0	0	0	0	0	0	0	0	0	0	0	0	0	0	1	0	0	4
OTU1409	0	0	0	0	0	0	0	0	0	0	0	0	0	0	0	0	0	0	0	0	0	0	0	5
OTU1410	2	1	17	14	0	4	1	1	0	0	0	0	0	0	4	9	2	1	1	2	0	2	0	18
OTU1411	0	0	0	0	0	0	0	0	0	0	0	0	0	0	0	0	0	0	0	0	0	0	0	2
OTU1412	5	1	2	2	0	0	0	1	0	1	1	3	1	0	0	1	0	0	14	0	0	3	0	40
OTU1413	0	0	0	0	0	0	0	0	0	0	0	0	0	0	0	0	0	0	0	0	0	0	0	7
OTU1414	1	0	0	3	2	0	2	1	0	0	0	1	1	1	0	0	0	1	0	0	1	0	0	4
OTU1415	0	0	1	6	0	0	0	0	0	0	0	1	0	0	0	0	0	0	0	0	0	0	0	7
OTU1416	0	0	3	0	0	0	0	0	0	0	0	0	0	0	0	0	0	0	0	0	0	0	0	13
OTU1417	0	0	0	0	0	0	0	0	0	0	0	0	0	0	0	0	0	0	0	0	0	0	0	3
OTU1418	29	25	83	78	18	78	107	13	20	19	28	145	19	26	6	90	2	5	48	11	25	695	119	576
OTU1419	10	15	2	11	19	0	7	0	15	3	2	0	6	1	0	0	21	1	1	1	8	0	1	32
OTU1420	0	0	8	9	0	0	0	0	5	0	0	0	1	0	3	0	0	1	3	0	0	0	0	7
OTU1421	1	0	7	68	0	0	0	0	0	0	0	1	0	3	0	0	0	0	0	0	0	0	0	7
OTU1422	4	0	3	0	0	0	0	0	0	0	0	0	1	0	0	0	0	0	0	0	0	0	0	3
OTU1423	0	0	1	0	0	0	0	0	0	0	0	0	0	0	0	1	0	0	0	0	0	0	0	2
OTU1424	9	1	0	45	0	0	1	0	18	0	0	1	0	0	0	0	0	0	0	0	0	0	0	2
OTU1425	0	0	1	0	0	0	0	0	0	0	0	0	0	1	0	1	0	0	0	0	0	11	0	7
OTU1426	0	0	1	2	0	0	0	0	0	0	0	0	0	0	0	0	0	0	0	0	0	0	0	4
OTU1427	1	1	0	0	0	0	0	0	0	0	0	2	1	0	0	0	0	0	0	0	0	0	0	11
OTU1428	0	0	0	0	0	0	0	0	0	0	0	0	0	0	0	0	0	0	0	0	0	0	0	2
OTU1429	0	0	3	3	0	0	0	0	0	0	0	0	0	0	0	1	0	0	0	0	0	1	0	7
OTU1430	0	0	0	0	0	0	0	0	0	0	0	0	0	0	0	0	0	0	0	0	0	0	0	4
OTU1431	0	0	0	0	0	0	0	0	0	0	0	0	0	0	0	0	0	0	0	0	0	0	0	6
OTU1432	0	0	0	0	0	0	5	0	0	0	0	0	0	0	0	0	0	0	0	0	0	0	0	0
OTU1433	0	0	0	0	0	0	4	0	0	0	0	0	0	0	0	0	0	0	0	0	0	0	0	0
OTU1434	0	0	0	0	0	0	11	0	0	0	0	0	0	0	0	0	0	0	0	0	0	0	0	0
OTU1435	1	0	13	0	0	0	6	0	0	0	0	2	0	2	0	1	0	0	2	0	0	0	0	17
OTU1436	0	3	9	0	6	12	2	0	0	0	1	8	4	5	0	6	0	0	4	0	0	10	6	2
OTU1437	1	0	4	1	0	0	18	0	0	0	0	0	1	0	1	2	0	0	0	0	0	0	1	3
OTU1438	0	0	0	0	0	0	6	0	0	0	0	0	0	0	0	0	0	0	0	0	0	0	0	0
OTU1439	0	0	4	0	0	0	1	0	0	0	0	1	0	0	0	3	0	0	0	0	0	6	4	0
OTU1440	0	8	16	0	0	11	18	0	2	1	0	16	1	11	1	18	0	0	3	0	0	3	10	0
OTU1441	0	0	7	1	0	0	26	1	0	0	0	1	0	0	0	1	0	1	0	0	0	4	2	17
OTU1442	0	0	0	0	0	0	4	0	0	0	0	0	0	0	0	0	0	0	0	0	0	0	0	0
OTU1443	7	0	0	3	0	1	4	0	0	0	1	1	1	0	2	1	1	0	1	0	0	0	0	1
OTU1444	2	1	0	4	4	1	32	1	8	0	0	1	4	0	0	0	0	0	8	0	1	0	0	0
OTU1445	42	135	33	13	47	40	108	746	617	31	29	25	26	42	78	27	2152	49	362	57	34	39	59	6
OTU1446	0	0	19	0	0	3	1	0	0	0	0	0	0	0	0	4	0	0	0	0	0	0	0	0
OTU1447	0	0	0	0	0	0	4	0	0	0	0	0	0	0	0	0	0	0	0	0	0	0	0	0
OTU1448	3	0	17	12	0	0	42	1	0	0	0	2	0	0	0	20	0	0	0	0	0	9	9	4
OTU1449	0	0	0	0	0	0	1	0	0	0	0	0	1	0	0	0	0	0	0	0	0	0	0	0
OTU1450	0	8	0	0	8	1	1	9	2	1	2	0	0	1	0	0	0	4	0	4	3	0	0	0
OTU1451	10	2	827	195	0	1	3	22	1	2	0	45	9	1	1	41	0	0	10	0	0	53	56	1001
OTU1452	0	0	0	0	0	4	3	0	0	0	0	0	0	0	1	4	0	2	0	1	0	0	0	0
OTU1453	1	3	2	0	12	0	1	16	0	1	1	1	0	1	10	0	2	10	1	7	48	0	0	113
OTU1454	6	3	10	20	16	5	3	11	5	1	2	2	4	8	42	3	225	18	837	15	1	8	1	1
OTU1455	0	0	0	0	0	0	11	0	0	0	0	0	0	0	0	0	0	0	0	0	0	0	0	0
OTU1456	0	0	0	0	0	2	3	0	0	0	0	0	0	1	0	0	0	0	0	0	0	0	0	0
OTU1457	0	0	8	0	1	2	3	0	19	1	0	0	4	0	0	3	0	0	7	0	0	0	0	1
OTU1458	1	7	0	1	0	0	5	0	0	0	0	1	0	0	0	1	0	0	0	0	1	0	0	0
OTU1459	0	0	0	0	0	0	1	0	0	0	1	0	0	1	0	0	0	0	2	0	0	1	0	0
OTU1460	0	0	0	1	0	1	14	0	0	0	0	0	0	0	0	0	1	0	0	0	0	0	0	1
OTU1461	0	1	0	0	1	0	12	0	3	1	0	0	2	0	0	1	0	0	4	0	0	0	3	1
OTU1462	0	1	0	0	1	0	4	0	0	0	0	3	1	0	0	1	0	0	0	0	5	1	0	0
OTU1463	0	0	4	0	1	2	2	1	0	0	0	2	0	1	12	1	3	2	0	4	11	0	3	0
OTU1464	1	1	0	0	0	0	2	0	0	0	0	0	0	0	0	0	0	0	0	0	0	0	0	0
OTU1465	0	0	0	15	0	0	6	0	0	0	0	0	2	1	0	0	0	0	0	0	0	0	0	23
OTU1466	0	0	0	0	0	2	3	0	0	0	0	0	0	0	0	0	0	0	0	0	0	0	0	0
OTU1467	0	0	0	0	4	0	2	0	0	1	0	0	0	0	0	0	0	0	1	0	0	0	0	0
OTU1468	0	0	0	0	0	0	3	0	0	0	0	0	0	0	0	1	0	0	0	0	0	0	0	0
OTU1469	0	0	0	0	0	0	1	0	0	0	0	11	0	0	0	0	0	0	0	0	0	15	9	0
OTU1470	15	2	1	0	0	0	2	0	0	0	0	0	3	3	1	1	0	0	0	0	0	2	1	3
OTU1471	0	0	0	0	0	0	2	0	2	0	0	0	0	0	0	0	0	0	1	0	0	0	0	0
OTU1472	1	0	0	0	0	2	2	0	1	0	0	0	0	0	0	0	0	0	0	0	0	0	0	1
OTU1473	0	0	0	0	0	0	13	4	0	0	0	0	0	0	2	0	0	1	0	0	0	0	0	0
OTU1474	4	0	0	0	15	0	8	2	25	2	0	0	3	3	0	0	0	0	8	0	13	0	1	2
OTU1475	3	0	1	0	0	2	5	0	0	1	1	5	0	3	2	0	0	1	6	2	0	6	1	0
OTU1476	7	7	23	33	0	5	7	4	3	1	1	10	10	8	1	5	9	0	7	0	19	27	4	8
OTU1477	1	2	8	0	0	8	1	0	0	9	9	12	1	3	10	6	0	13	0	4	0	9	8	0
OTU1478	3	0	1	0	0	0	3	0	0	1	1	0	0	3	1	0	0	2	1	0	0	1	0	1
OTU1479	0	0	0	0	0	0	2	0	0	0	1	1	0	0	1	0	0	1	0	1	0	0	0	0
OTU1480	0	1	1	0	0	0	7	0	0	0	0	2	0	1	0	0	0	0	1	0	0	1	1	0
OTU1481	0	0	0	0	0	1	1	0	0	18	8	0	0	13	0	0	0	0	0	0	0	0	0	0
OTU1482	0	0	0	0	0	0	251	0	0	0	1	0	0	0	0	0	0	0	0	1	0	0	0	0
OTU1483	4	11	2	0	1	0	4	0	1	1	0	2	1	0	1	0	1	1	0	0	1	0	1	1
OTU1484	0	1	0	0	0	1	10	0	0	1	0	2	0	0	0	0	0	0	0	0	0	1	0	0
OTU1485	2	0	4	0	0	0	2	0	0	1	0	0	0	0	0	1	0	0	0	0	0	2	0	0
OTU1486	0	1	0	0	0	0	1	0	6	3	0	0	0	3	0	0	0	0	5	0	0	0	2	0
OTU1487	6	13	0	0	9	1	6	2	53	0	1	3	7	1	1	1	1	0	12	1	0	1	2	0
OTU1488	1	7	1	3	3	5	1	2	0	1	4	7	2	8	8	3	2	3	0	6	1	3	3	0
OTU1489	8	4	5	0	0	1	8	2	8	0	0	0	4	2	0	0	0	0	1	0	0	0	2	131
OTU1490	1	4	0	0	5	0	3	0	8	0	0	0	0	0	0	0	2	0	23	0	2	0	0	0
OTU1491	1	0	16	0	0	5	2	0	0	0	0	3	0	1	0	10	0	1	0	1	0	0	1	0
OTU1492	0	0	0	0	0	0	2	0	0	0	0	0	0	0	0	0	0	0	0	0	0	0	0	0
OTU1493	1	2	0	0	1	0	1	1	0	13	0	0	1	0	0	0	9	1	1	0	1	0	0	0
OTU1494	0	0	0	0	1	0	3	0	0	0	0	0	0	0	0	0	0	0	0	0	0	0	0	0
OTU1495	10	31	26	19	4	26	136	30	8	3	2	8	38	5	14	52	4	16	6	27	3	19	14	17
OTU1496	0	0	0	0	4	4	2	1	1	0	1	6	0	0	6	0	0	1	3	0	0	1	3	0
OTU1497	0	0	1	0	0	0	5	0	0	0	0	0	0	0	0	0	0	0	0	0	0	0	0	0
OTU1498	0	0	1	0	0	0	3	0	0	0	0	1	0	0	0	0	0	1	0	0	0	0	0	0
OTU1499	0	0	1	0	2	2	3	3	1	0	0	2	0	0	0	0	0	0	0	0	0	1	0	0
OTU1500	30	3	9	29	0	0	1	1	0	0	0	0	45	1	0	6	0	0	0	0	0	2	0	78
OTU1501	0	2	1	0	8	2	7	0	0	0	0	2	0	1	0	1	0	2	1	1	0	1	0	0
OTU1502	0	0	0	21	0	0	1	1	0	0	0	0	6	0	0	0	0	0	0	0	0	0	0	0
OTU1503	0	0	0	0	0	0	5	0	0	0	0	0	0	0	0	0	0	0	0	0	0	0	0	0
OTU1504	0	0	5	0	0	3	2	0	0	0	1	7	0	3	1	11	0	0	1	0	0	0	0	0
OTU1505	0	0	0	0	2	1	25	0	2	0	1	0	0	0	0	3	0	0	20	0	0	0	0	0
OTU1506	5	2	11	0	16	61	11	31	11	34	30	29	3	29	361	16	13	273	30	117	77	7	15	0
OTU1507	0	0	0	3	0	0	2	0	0	0	0	0	0	0	0	0	0	0	0	0	0	0	0	0
OTU1508	0	0	6	0	0	29	15	0	0	3	1	14	0	1	1	10	0	2	0	0	1	22	52	1
OTU1509	1	0	0	3	0	0	7	0	0	0	0	0	0	0	0	0	0	0	0	0	0	0	0	0
OTU1510	0	2	1	0	1	0	6	10	0	0	0	0	0	0	3	0	53	0	16	0	30	0	0	0
OTU1511	0	0	0	1	0	0	1	0	0	1	0	0	0	1	0	0	0	0	1	0	0	0	0	1
OTU1512	19	13	3	22	0	0	1	0	0	0	0	2	10	0	0	3	0	0	6	0	0	12	1	5
OTU1513	1	0	14	0	0	16	8	0	0	0	0	5	1	0	0	17	0	0	4	0	0	44	9	0
OTU1514	0	0	6	0	0	0	28	0	0	0	1	3	1	2	0	1	0	0	3	0	0	2	1	2
OTU1515	0	0	0	0	0	2	1	0	0	0	0	4	0	0	0	1	0	0	0	0	0	3	4	0
OTU1516	0	0	0	0	0	0	3	0	0	0	0	0	0	0	0	0	0	0	0	0	0	0	0	0
OTU1517	9	24	15	1	121	26	86	129	34	20	25	17	2	30	18	12	8	16	118	27	83	12	6	33
OTU1518	0	0	1	0	0	0	1	0	0	1	1	0	0	1	0	1	0	0	2	0	0	0	0	0
OTU1519	0	0	2	0	1	1	18	0	2	0	0	2	0	0	0	0	0	0	2	0	0	0	3	0
OTU1520	1	1	1	0	13	0	16	0	1	0	0	0	3	0	0	0	0	0	0	2	14	1	0	0
OTU1521	0	1	0	0	0	0	1	0	0	1	0	0	0	0	0	0	0	0	0	0	0	2	0	0
OTU1522	0	0	0	0	3	0	1	0	1	8	0	0	0	4	0	3	0	0	0	0	0	0	0	0
OTU1523	0	0	0	0	0	1	4	0	0	0	0	0	0	0	0	1	0	0	0	0	0	1	1	0
OTU1524	0	3	2	0	1	2	4	0	2	0	1	0	2	1	5	1	0	4	0	1	0	2	3	0
OTU1525	0	0	0	0	0	0	4	0	0	0	0	0	0	0	0	0	0	0	0	0	0	0	0	0
OTU1526	0	0	0	0	0	0	2	0	0	0	0	0	0	0	0	0	0	0	0	0	0	0	0	0
OTU1527	0	0	0	0	0	0	19	0	0	0	0	0	0	0	0	0	0	0	0	0	0	0	0	0
OTU1528	0	0	0	0	0	0	4	0	0	0	1	0	0	0	0	0	0	0	0	0	0	0	0	0
OTU1529	0	0	0	0	0	0	3	0	0	0	0	0	0	0	0	0	0	0	0	0	0	0	0	0
OTU1530	0	0	0	0	0	0	3	0	0	0	0	0	0	0	0	0	0	0	0	0	0	0	0	0
OTU1531	8	79	7	3	26	4	104	3	29	4	1	2	7	1	0	3	31	2	103	3	3	6	5	0
OTU1532	1	0	0	0	0	1	10	0	1	0	0	0	0	0	0	0	1	0	0	0	0	0	0	0
OTU1533	15	9	2	1	3	2	9	0	1	0	1	2	4	1	0	5	0	0	1	0	2	3	5	2
OTU1534	0	0	2	0	3	3	2	1	0	38	13	2	0	5	1	9	0	4	2	1	0	0	1	0
OTU1535	0	0	0	0	1	0	3	0	0	0	0	0	1	0	0	0	0	0	0	0	0	0	0	0
OTU1536	0	0	0	2	0	0	1	4	0	0	0	0	0	0	0	0	0	0	0	0	0	0	0	0
OTU1537	1	0	0	0	0	0	3	0	0	0	0	0	0	0	0	0	0	0	0	0	0	0	0	0
OTU1538	0	0	4	0	0	2	42	0	1	1	0	0	0	0	0	0	0	0	0	0	0	0	0	1
OTU1539	1	0	0	0	0	0	59	0	0	0	0	1	0	0	1	1	0	4	0	1	0	0	0	0
OTU1540	74	1	19	30	1	0	19	2	97	0	0	1	11	5	0	4	0	0	3	0	0	0	0	59
OTU1541	1	0	1	0	0	1	8	0	0	0	0	0	0	0	0	5	0	0	0	0	0	0	1	0
OTU1542	0	0	0	6	0	0	1	1	0	0	0	0	0	0	0	0	1	0	0	0	0	0	0	0
OTU1543	0	0	0	0	0	1	1	0	2	23	10	3	1	8	1	0	0	2	1	0	0	2	0	0
OTU1544	0	0	0	3	0	0	0	0	1	0	0	0	0	0	0	0	0	0	0	0	0	0	0	0
OTU1545	0	4	0	5	1	3	1	1	1	1	0	1	0	0	1	0	0	2	0	3	0	0	1	0
OTU1546	0	0	0	4	0	0	0	0	1	0	0	0	0	0	0	0	0	0	0	0	0	0	0	0
OTU1547	2	1	2	13	0	0	0	0	0	0	0	0	1	0	0	3	0	0	0	0	0	0	0	1
OTU1548	0	0	3	46	0	0	0	0	0	0	0	0	0	0	0	0	0	0	0	0	0	0	0	2
OTU1549	0	0	0	8	0	0	0	0	2	0	0	0	2	0	0	0	0	0	0	0	0	0	0	0
OTU1550	0	0	4	7	0	1	0	0	0	0	3	1	1	1	0	5	0	0	0	0	0	2	0	0
OTU1551	0	1	0	10	4	0	0	0	0	0	0	0	0	0	0	0	0	0	0	0	0	0	1	0
OTU1552	0	0	0	3	0	0	0	0	0	0	0	0	0	0	0	1	0	0	0	0	0	0	0	0
OTU1553	0	0	0	23	0	0	0	0	0	0	0	0	0	0	0	0	0	0	0	0	0	0	0	0
OTU1554	0	0	0	4	0	0	0	0	0	0	0	0	0	0	0	0	0	0	0	0	0	0	0	0
OTU1555	0	0	0	3	0	0	0	0	0	0	0	0	0	0	0	0	0	0	0	0	0	0	0	0
OTU1556	1	6	0	6	0	1	0	0	0	0	3	0	0	1	0	0	0	0	0	0	0	1	0	0
OTU1557	0	0	0	4	0	0	0	0	0	0	0	0	0	0	0	0	0	0	0	0	0	0	0	0
OTU1558	0	0	0	21	7	0	0	0	0	0	1	0	0	0	0	1	0	0	0	0	0	0	0	0
OTU1559	0	0	0	1	0	0	0	0	0	0	0	0	0	0	0	1	0	0	0	0	0	2	0	1
OTU1560	0	1	0	9	0	0	0	0	0	0	0	0	0	0	0	0	0	0	0	0	0	0	0	0
OTU1561	0	0	0	13	0	0	0	0	1	4	0	0	0	0	0	0	0	0	0	0	0	0	0	0
OTU1562	0	0	0	2	0	0	0	0	0	0	0	0	0	0	0	0	0	0	1	0	0	0	0	1
OTU1563	0	0	0	2	0	0	0	0	0	0	0	0	0	0	0	0	0	0	0	0	0	0	0	0
OTU1564	0	0	0	2	0	0	0	0	0	0	0	0	0	0	0	0	0	0	0	0	0	0	0	0
OTU1565	0	1	0	2	0	0	0	0	0	0	0	0	0	0	0	0	0	0	0	0	0	0	0	0
OTU1566	0	0	0	4	0	0	0	0	0	0	0	0	0	0	0	0	0	0	0	0	0	0	0	0
OTU1567	1	0	2	3	0	0	0	0	0	0	0	0	0	0	0	1	0	0	0	0	0	0	0	3
OTU1568	0	0	0	114	0	0	0	0	0	0	0	0	0	0	0	0	0	0	0	0	0	0	0	0
OTU1569	1	0	0	18	0	0	0	0	0	0	0	0	1	0	0	1	0	0	0	0	0	0	1	0
OTU1570	0	1	0	2	0	0	0	0	0	0	0	0	0	0	0	0	0	0	0	0	0	1	0	0
OTU1571	0	0	0	7	0	0	0	0	0	0	0	0	0	0	0	0	0	0	0	0	0	0	0	0
OTU1572	0	0	0	14	1	0	0	0	0	0	0	0	0	0	0	0	0	0	0	0	0	0	0	0
OTU1573	0	0	0	5	0	0	0	0	0	0	0	0	0	0	0	0	0	0	0	0	0	0	0	0
OTU1574	1	1	1	46	1	0	4	0	5	0	1	0	1	0	0	1	0	0	2	0	0	4	1	1
OTU1575	1	12	1	14	0	0	0	0	0	0	0	0	0	0	0	1	0	0	0	0	0	0	1	11
OTU1576	0	0	1	8	0	0	2	0	1	0	0	0	1	0	0	0	0	0	1	0	0	0	0	1
OTU1577	0	0	0	40	0	0	0	0	0	0	0	0	0	0	0	0	0	0	0	0	0	0	0	0
OTU1578	0	0	0	13	0	0	0	0	0	0	0	0	0	0	0	0	0	0	0	0	0	0	0	0
OTU1579	1	3	1	6	0	1	1	0	2	1	0	1	0	0	0	1	0	0	0	0	0	0	1	2
OTU1580	0	0	0	26	0	0	0	0	0	0	1	0	0	0	0	0	0	0	1	0	1	0	0	0
OTU1581	0	0	0	10	0	0	0	0	0	0	0	0	0	0	0	0	1	0	0	0	0	0	0	0
OTU1582	0	0	0	3	0	0	0	0	0	0	0	0	0	0	0	0	0	0	0	0	0	0	0	0
OTU1583	0	0	0	7	0	0	0	0	0	0	0	0	0	0	0	0	0	0	0	0	0	0	0	0
OTU1584	0	0	0	2	0	0	0	0	0	0	0	0	0	0	0	0	0	0	0	0	0	0	0	0
OTU1585	0	1	0	4	0	0	0	0	0	0	1	0	0	0	0	0	0	0	0	0	0	0	0	0
OTU1586	0	0	0	12	0	0	0	0	0	0	0	0	0	0	0	0	0	0	0	0	0	0	0	0
OTU1587	0	0	0	3	0	0	0	0	0	0	0	0	0	0	0	0	0	0	0	0	0	0	0	0
OTU1588	15	2	7	114	1	0	19	0	0	0	1	1	41	9	0	1	1	0	4	0	0	5	0	8
OTU1589	0	0	3	3	0	0	7	0	0	0	0	0	0	0	0	0	0	0	0	0	0	0	0	0
OTU1590	0	0	2	0	0	2	0	0	0	0	0	0	0	0	1	0	0	0	0	0	0	1	1	0
OTU1591	0	0	7	0	0	0	0	0	0	0	0	2	0	0	0	1	0	0	0	1	0	4	5	1
OTU1592	0	0	1	0	0	0	0	0	0	0	0	0	0	0	0	0	0	0	0	0	0	0	2	0
OTU1593	0	0	8	0	0	0	0	0	0	0	0	0	0	0	0	0	0	0	0	0	0	0	0	0
OTU1594	15	3	11	20	0	2	0	1	0	1	0	0	0	0	0	2	0	0	0	0	1	1	0	6
OTU1595	1	0	12	0	0	0	0	0	0	0	0	0	2	0	0	0	0	0	0	0	0	0	0	3
OTU1596	0	1	6	6	0	0	0	0	1	0	0	0	3	0	0	0	1	0	2	0	0	0	0	29
OTU1597	0	0	6	0	0	0	0	0	0	0	0	0	0	0	0	0	0	0	0	0	0	0	0	2
OTU1598	0	0	5	0	0	1	0	0	0	0	0	0	0	0	0	3	0	0	0	0	0	0	0	3
OTU1599	0	0	9	0	0	0	0	0	0	0	0	1	0	0	0	2	0	0	0	0	0	1	0	2
OTU1600	2	0	24	7	0	0	0	0	0	0	0	0	0	0	0	13	0	0	0	0	0	1	1	17
OTU1601	2	0	3	43	0	0	0	0	1	0	0	0	17	7	0	2	0	0	0	0	0	1	0	2
OTU1602	0	0	2	0	0	0	0	0	0	0	0	0	0	0	0	0	0	0	0	0	0	0	0	0
OTU1603	0	0	5	1	0	2	1	0	0	0	0	0	0	0	1	0	1	0	1	0	0	1	0	0
OTU1604	0	0	1	0	0	0	0	0	0	1	0	0	0	0	0	0	0	0	0	2	1	0	0	0
OTU1605	0	0	13	1	0	0	0	0	0	0	0	0	0	1	0	0	0	0	0	0	0	0	1	15
OTU1606	5	6	1	0	0	0	0	0	0	0	0	4	1	0	0	0	0	0	0	0	0	1	1	0
OTU1607	0	0	13	8	0	0	0	0	0	0	0	0	0	0	0	4	0	0	0	0	0	0	0	19
OTU1608	0	0	1	0	0	0	0	0	0	0	0	0	0	0	0	0	0	0	0	0	0	0	0	3
OTU1609	0	0	5	0	0	0	0	0	0	0	0	0	0	0	0	0	0	0	0	0	0	0	0	8
OTU1610	0	0	6	0	0	0	0	0	0	0	0	0	0	0	0	0	0	0	0	0	0	0	0	5
OTU1611	0	0	10	0	0	0	0	0	0	0	0	2	0	0	0	4	0	0	0	0	0	1	2	1
OTU1612	0	0	2	0	0	0	0	0	0	0	0	0	0	0	0	0	0	0	0	0	0	0	0	0
OTU1613	0	0	5	0	1	0	0	0	0	0	0	0	0	0	0	0	0	0	0	1	0	0	0	0
OTU1614	0	0	4	1	1	0	1	0	0	1	0	2	0	1	0	0	0	0	0	0	0	0	3	0
OTU1615	0	0	6	1	0	0	0	0	0	0	0	1	0	5	0	1	0	0	0	0	0	1	0	10
OTU1616	0	0	3	1	0	0	0	0	0	0	0	0	0	0	0	3	0	0	0	0	0	1	0	8
OTU1617	0	0	2	0	0	0	0	0	0	0	0	0	0	0	0	0	0	0	0	0	0	0	0	0
OTU1618	6	3	11	5	0	0	6	0	7	3	2	1	1	1	0	2	0	0	2	0	0	4	1	10
OTU1619	0	0	21	0	0	2	1	3	2	2	5	9	1	0	12	5	3	6	7	9	2	5	7	0
OTU1620	0	0	16	0	0	0	0	0	0	0	0	0	0	0	0	0	0	0	0	0	0	0	0	0
OTU1621	0	0	2	0	0	0	0	0	0	0	0	0	0	0	0	0	0	0	0	0	0	0	0	1
OTU1622	0	0	2	0	0	0	0	0	0	0	1	0	0	0	0	0	0	0	2	0	0	2	0	0
OTU1623	0	0	6	0	0	0	0	0	0	0	0	0	0	0	0	0	0	0	0	0	0	0	0	2
OTU1624	0	0	4	2	0	0	0	0	0	0	0	1	0	0	0	1	0	0	0	0	0	0	0	25
OTU1625	2	4	26	9	2	3	4	3	1	0	0	13	3	0	0	22	0	0	3	1	0	24	21	193
OTU1626	0	0	24	3	0	0	1	0	0	0	0	0	0	0	0	3	0	0	0	0	0	1	0	1
OTU1627	0	0	3	0	0	0	0	0	0	0	0	0	0	0	0	0	0	0	0	0	0	0	0	0
OTU1628	1	0	11	0	0	4	0	0	0	0	0	2	0	0	5	4	0	3	0	1	0	7	3	0
OTU1629	0	0	2	0	0	0	0	0	0	0	0	0	0	0	0	0	0	0	0	0	0	0	0	0
OTU1630	0	0	4	0	0	0	0	0	0	0	0	0	0	0	0	0	0	0	0	0	0	0	0	13
OTU1631	1	0	2	0	0	0	0	0	0	0	0	0	2	0	2	3	0	0	0	0	0	1	1	0
OTU1632	0	0	2	0	0	0	0	0	0	0	0	0	0	0	0	0	0	0	0	0	0	0	0	2
OTU1633	1	0	4	0	0	0	1	19	4	2	0	0	0	0	0	0	0	0	0	1	1	0	0	0
OTU1634	0	0	2	1	0	0	0	0	0	0	0	0	0	0	0	0	0	0	0	0	0	0	0	2
OTU1635	0	0	3	0	0	0	0	0	0	0	0	0	0	0	0	0	0	0	0	0	0	0	0	4
OTU1636	0	0	3	0	0	0	1	0	0	0	0	1	0	0	0	0	0	0	0	0	0	0	0	8
OTU1637	0	0	4	0	0	1	1	0	0	0	0	0	0	0	0	2	0	0	0	0	0	0	0	0
OTU1638	0	0	2	0	0	0	0	0	0	0	0	0	0	0	0	0	0	0	0	0	0	0	0	0
OTU1639	0	0	26	8	0	0	0	0	0	0	0	0	0	0	0	8	0	0	0	0	0	0	0	10
OTU1640	0	0	25	0	0	1	3	0	0	0	1	2	0	0	5	6	1	2	3	1	0	1	1	0
OTU1641	0	0	1	0	0	0	0	0	0	0	1	0	0	0	0	0	0	0	0	0	0	0	0	5
OTU1642	0	0	7	0	0	0	0	0	0	0	0	2	0	0	0	0	0	0	0	0	0	0	2	10
OTU1643	22	125	80	49	2	5	61	3	0	8	2	8	24	3	7	11	0	6	5	5	1	5	12	77
OTU1644	0	0	4	0	0	0	0	1	0	0	2	0	0	3	0	1	0	0	0	0	0	1	0	1
OTU1645	58	4	80	122	1	11	11	4	1	2	0	6	26	1	1	36	0	1	0	1	1	15	12	155
OTU1646	0	1	4	0	1	0	6	0	0	0	0	0	0	0	1	2	0	0	1	0	0	7	2	4
OTU1647	0	0	14	0	0	0	0	0	0	0	0	0	0	0	0	0	0	0	0	0	0	0	0	1
OTU1648	0	0	4	0	0	0	0	0	0	0	0	0	0	0	0	0	0	0	0	0	0	0	0	0
OTU1649	0	0	2	0	0	0	1	0	1	0	0	0	0	0	0	0	0	0	0	0	0	0	0	0
OTU1650	0	0	4	0	0	0	0	0	0	0	0	0	0	0	0	1	0	0	0	0	0	0	0	1
OTU1651	0	3	16	0	4	18	3	8	3	42	27	6	1	38	7	20	1	6	4	1	0	1	1	0
OTU1652	0	0	5	1	0	0	0	1	0	0	0	0	0	0	0	0	0	0	0	0	0	1	0	16
OTU1653	0	0	11	3	1	1	1	0	0	0	0	0	0	2	0	2	0	0	0	0	0	0	0	2
OTU1654	0	0	11	0	0	7	0	0	0	0	0	0	0	0	0	1	0	0	0	0	0	0	3	0
OTU1655	0	0	4	0	0	1	2	0	0	0	0	3	0	0	0	0	0	0	0	0	0	7	1	0
OTU1656	0	0	1	0	0	0	0	0	0	0	0	0	0	0	0	0	0	0	0	0	0	0	0	8
OTU1657	1	3	9	0	9	3	3	13	9	5	3	16	0	13	9	1	0	5	11	7	3	3	7	0
OTU1658	0	0	3	2	0	0	0	0	0	0	0	0	0	0	0	1	0	0	0	0	0	0	0	0
OTU1659	0	2	8	9	0	0	0	0	0	0	0	4	1	1	0	14	0	0	0	0	0	33	8	9
OTU1660	0	0	3	0	0	0	0	0	0	0	0	0	1	0	0	0	0	0	6	0	0	0	0	8
OTU1661	0	0	2	0	0	0	0	0	0	0	0	0	0	0	0	0	0	0	0	0	0	0	0	0
OTU1662	0	0	2	0	0	0	0	0	0	0	0	1	0	0	0	0	0	0	0	0	0	2	1	0
OTU1663	1	1	1	0	0	0	0	0	0	0	0	0	0	0	1	0	0	0	0	0	0	3	2	0
OTU1664	0	10	5	0	0	0	0	0	0	0	0	0	0	0	0	0	0	0	0	0	0	0	0	17
OTU1665	0	0	2	0	0	0	0	0	0	0	0	0	0	0	0	0	0	0	0	0	0	0	0	0
OTU1666	2	0	10	0	0	0	1	0	0	0	0	0	0	0	0	0	0	0	1	0	0	0	0	0
OTU1667	0	0	1	2	0	0	0	0	0	0	0	1	0	0	0	0	0	0	0	0	0	0	0	0
OTU1668	0	0	3	1	0	0	0	0	0	0	0	0	0	0	0	0	0	0	0	0	0	0	0	0
OTU1669	0	0	7	0	2	0	0	0	0	0	0	0	0	0	0	1	0	0	0	0	0	0	0	1
OTU1670	0	0	19	2	0	1	0	0	0	0	0	0	0	0	0	12	0	0	0	0	0	2	1	1
OTU1671	0	0	9	0	0	0	0	0	0	0	0	0	0	0	0	0	0	0	0	0	0	0	0	4
OTU1672	0	0	5	0	0	1	0	0	0	0	0	0	0	0	0	0	0	0	0	0	0	0	3	0
OTU1673	0	0	3	0	0	0	0	0	0	0	0	0	0	0	0	0	0	0	0	0	0	0	0	0
OTU1674	0	0	2	0	0	0	0	0	0	0	0	0	0	0	0	0	0	1	0	0	0	0	0	0
OTU1675	0	0	2	0	2	4	0	0	0	7	3	2	0	2	0	0	0	2	1	0	0	0	0	0
OTU1676	0	0	2	0	0	0	0	0	0	0	0	0	0	1	0	0	0	0	0	0	0	0	0	0
OTU1677	0	0	2	0	0	0	0	0	0	0	0	0	0	0	0	0	0	0	0	0	0	0	0	0
OTU1678	0	0	5	0	3	1	0	3	0	5	1	3	0	6	10	2	0	6	0	3	0	2	6	0
OTU1679	0	0	4	0	0	0	0	0	0	0	0	1	1	0	0	2	0	0	0	0	0	3	2	1
OTU1680	0	0	1	1	0	0	0	0	0	0	0	0	0	4	0	1	0	0	1	0	0	0	0	3
OTU1681	0	0	3	0	0	0	0	0	0	0	0	0	1	0	0	0	0	0	0	0	0	0	0	0
OTU1682	0	0	3	0	0	0	0	0	0	0	0	0	0	0	0	0	0	0	0	0	0	0	0	0
OTU1683	0	0	1	1	0	0	0	0	0	0	0	0	0	0	0	0	0	0	0	0	0	0	0	0
OTU1684	0	0	12	0	0	0	0	0	0	0	0	0	0	0	0	0	0	0	0	0	0	0	1	1
OTU1685	0	0	3	1	0	0	0	0	0	0	0	0	0	0	0	0	0	0	0	0	0	0	0	4
OTU1686	0	1	3	1	1	0	1	0	1	3	1	0	0	1	0	0	0	0	0	2	0	1	0	0
OTU1687	1	0	4	3	0	0	0	0	0	0	0	0	0	0	0	2	0	0	0	0	0	1	0	4
OTU1688	11	5	42	1	0	0	0	0	0	0	0	1	4	0	0	5	0	10	0	0	0	0	2	21
OTU1689	0	0	1	0	0	0	0	0	0	0	0	0	0	0	0	0	0	0	0	0	0	0	0	2
OTU1690	0	0	2	0	0	0	0	0	0	0	0	0	0	0	0	0	0	0	0	0	0	0	0	0
OTU1691	0	0	30	2	0	0	0	0	0	0	0	0	0	0	0	0	0	0	0	0	0	0	0	5
OTU1692	0	0	1	0	0	0	0	0	0	0	0	0	0	0	0	0	0	0	1	0	0	0	0	2
OTU1693	0	0	2	0	0	0	0	0	0	0	0	0	0	0	0	0	0	0	0	0	0	0	0	4
OTU1694	7	0	11	2	0	0	4	0	0	0	0	0	6	0	0	3	0	0	12	0	0	1	0	17
OTU1695	0	0	3	0	0	0	1	0	0	0	0	0	0	0	0	0	0	0	0	0	0	2	1	0
OTU1696	0	0	1	0	1	0	0	0	0	0	0	0	0	0	0	0	0	0	0	0	0	0	1	0
OTU1697	0	0	4	0	0	0	0	0	0	0	0	0	0	0	0	0	0	0	0	0	0	0	0	41
OTU1698	1	0	2	0	0	0	0	0	0	0	0	0	0	0	0	0	0	0	0	0	0	0	0	0
OTU1699	0	0	1	0	0	0	0	0	0	0	0	0	0	0	0	0	0	0	0	0	0	0	3	0
OTU1700	0	1	4	1	0	0	0	0	0	0	0	1	1	0	0	0	0	0	0	0	0	2	1	0
OTU1701	1	0	2	1	0	0	0	0	0	0	0	0	0	0	0	0	0	0	0	0	0	2	0	6
OTU1702	0	0	3	3	0	0	0	0	0	0	0	0	0	0	0	0	0	0	0	0	0	0	0	0
OTU1703	0	0	1	0	0	0	0	0	0	0	0	0	0	0	0	0	0	0	0	0	0	0	0	11
OTU1704	0	0	5	0	0	0	0	0	0	9	3	0	0	2	0	0	0	0	0	0	0	0	0	4
OTU1705	7	0	39	3	0	9	25	1	1	1	2	0	1	0	1	7	0	0	0	0	0	2	0	81
OTU1706	0	0	2	0	0	0	0	0	0	0	0	0	0	0	0	0	0	0	0	0	0	0	0	0
OTU1707	1	6	6	8	0	3	10	2	0	1	0	9	4	0	2	4	0	0	0	0	0	48	24	16
OTU1708	0	0	5	0	0	0	0	0	0	0	0	0	0	0	0	0	0	0	0	0	0	0	0	1
OTU1709	0	2	3	3	0	0	0	1	0	1	0	0	0	0	0	0	0	0	0	0	0	0	0	1
OTU1710	0	0	50	0	0	8	4	0	0	0	0	0	0	0	2	27	0	0	0	0	0	0	0	0
OTU1711	1	0	11	3	0	0	0	0	0	0	0	2	0	0	0	1	0	0	0	0	0	0	1	3
OTU1712	0	0	23	1	8	2	4	0	1	7	4	1	2	7	26	3	0	3	94	4	0	1	0	0
OTU1713	0	0	5	0	0	0	0	0	0	0	0	0	0	0	0	0	0	0	0	0	0	0	0	1
OTU1714	0	0	3	0	2	0	0	0	0	1	1	2	0	0	0	0	0	2	0	0	0	2	0	1
OTU1715	0	0	2	0	0	0	0	0	0	0	0	0	0	0	0	0	0	0	0	0	0	0	0	0
OTU1716	0	0	17	4	0	0	2	0	0	0	0	0	0	0	0	1	0	1	0	0	0	0	0	5
OTU1717	0	3	24	4	0	6	5	0	0	0	0	0	0	0	3	12	0	0	0	0	0	27	5	8
OTU1718	0	0	59	3	0	0	0	0	0	0	0	1	1	0	0	4	0	0	0	1	0	5	0	13
OTU1719	1	1	3	0	0	0	0	0	0	0	0	0	0	0	0	0	0	0	0	0	0	0	0	2
OTU1720	0	0	3	1	0	1	0	0	0	4	1	0	0	2	0	1	0	0	0	0	0	1	0	0
OTU1721	0	0	10	16	0	1	3	0	0	0	0	0	0	1	0	1	0	0	3	0	0	0	0	18
OTU1722	0	0	1	0	0	0	0	0	0	0	0	0	0	0	0	0	0	0	0	0	0	0	0	2
OTU1723	3	2	1	3	1	0	2	1	1	0	0	1	2	1	0	2	9	0	0	0	0	4	4	1
OTU1724	0	0	2	0	0	0	0	0	0	0	0	0	0	0	0	0	0	0	0	0	0	0	0	8
OTU1725	0	0	4	0	0	0	0	0	0	0	0	0	0	0	0	0	0	0	0	0	0	0	0	2
OTU1726	1	0	7	2	0	7	0	0	0	0	0	3	0	0	0	6	0	0	0	0	0	9	17	0
OTU1727	6	1	27	0	0	33	10	1	8	15	16	2	0	18	13	29	0	6	4	8	0	3	4	0
OTU1728	0	2	1	0	0	2	2	0	0	0	1	3	0	1	0	9	0	0	2	0	0	1	3	0
OTU1729	12	25	7	0	3	25	8	1	2	7	2	30	84	7	16	18	0	12	1	7	6	3	35	0
OTU1730	0	2	4	0	0	12	2	2	0	3	2	6	0	2	9	8	0	3	0	3	0	9	8	0
OTU1731	0	0	0	0	0	3	0	0	0	0	0	0	0	0	0	4	1	0	0	0	0	0	0	0
OTU1732	0	0	9	0	0	7	0	0	0	1	0	0	0	1	1	1	0	0	0	0	0	0	1	0
OTU1733	0	0	0	0	0	2	1	0	0	0	0	0	0	0	0	2	0	0	0	0	0	0	0	0
OTU1734	4	0	1	0	26	5	0	5	4	7	1	4	0	4	0	5	0	3	4	1	2	8	2	0
OTU1735	2	0	46	1	6	54	9	1	0	72	81	1	4	59	48	49	3	78	5	31	3	0	2	0
OTU1736	0	0	0	0	0	4	0	0	0	0	0	0	0	0	1	0	0	0	0	0	0	0	0	0
OTU1737	0	2	11	0	1	27	2	0	0	11	5	13	0	4	9	34	0	3	6	0	0	8	3	0
OTU1738	0	1	3	1	2	9	7	0	4	9	10	2	0	35	0	9	0	0	9	6	1	0	0	0
OTU1739	15	3	18	8	2	9	5	1	11	4	3	9	10	15	7	7	18	4	5	5	2	16	11	11
OTU1740	0	0	0	0	0	66	1	0	0	24	21	0	2	4	7	8	0	6	2	7	0	0	0	0
OTU1741	0	0	1	0	2	4	1	1	1	6	3	1	0	4	1	0	0	1	2	0	0	0	0	0
OTU1742	1	11	7	0	0	42	24	0	0	1	0	1	0	2	1	22	1	3	0	0	0	26	8	0
OTU1743	0	2	2	8	2	1	1	1	0	1	1	1	0	0	0	4	0	0	1	0	0	5	1	0
OTU1744	1	10	20	1	0	10	16	0	0	0	1	7	2	2	0	27	0	0	1	0	0	7	7	14
OTU1745	1	0	0	0	0	6	0	4	32	5	0	0	0	14	33	0	0	22	0	30	1	0	0	0
OTU1746	0	3	131	1	6	20	5	0	3	3	6	9	0	7	7	26	0	8	0	12	0	4	4	1
OTU1747	1	0	1	0	0	33	7	0	0	1	2	0	0	0	1	9	0	0	0	0	0	9	4	0
OTU1748	0	0	1	0	0	3	0	0	0	0	0	0	0	0	0	3	0	0	0	0	0	0	0	0
OTU1749	2	2	0	3	0	4	0	0	1	5	4	0	9	1	4	6	0	1	9	0	0	4	4	2
OTU1750	0	2	1	0	1	13	1	0	1	9	9	7	0	12	5	9	0	17	0	8	0	8	18	0
OTU1751	1	1	0	0	1	21	2	0	1	8	9	2	0	5	1	5	0	1	2	3	0	5	14	0
OTU1752	0	0	3	0	0	4	2	0	0	0	0	1	0	3	0	3	0	3	1	0	0	0	7	0
OTU1753	0	1	0	0	0	2	0	0	0	0	0	0	0	0	0	1	0	1	1	0	0	1	1	0
OTU1754	0	1	3	0	0	14	3	0	0	0	4	18	0	3	42	0	0	6	0	8	0	0	17	0
OTU1755	6	9	0	1	18	3	12	3	8	8	3	2	6	14	0	1	0	1	62	1	4	14	3	1
OTU1756	5	12	50	2	10	205	86	9	13	38	49	116	4	44	19	106	0	47	22	12	1	122	171	1
OTU1757	2	1	2	0	0	3	1	0	0	0	0	8	0	0	0	5	0	0	0	0	0	27	9	0
OTU1758	0	6	9	0	0	12	2	0	1	2	8	22	1	4	1	9	0	0	3	1	0	16	20	0
OTU1759	0	0	4	0	0	26	2	0	0	4	1	47	0	0	2	31	0	0	0	3	0	44	66	0
OTU1760	6	10	56	4	0	265	47	0	0	0	0	137	18	0	2	196	0	0	0	0	0	210	272	0
OTU1761	0	0	0	0	0	4	1	0	0	0	0	0	0	0	0	0	0	0	0	0	0	0	0	0
OTU1762	7	16	60	1	86	87	21	1166	2	66	125	15	10	93	674	51	17	587	52	564	3	15	4	1
OTU1763	0	6	16	2	2	265	20	27	0	47	23	6	2	11	75	43	2	66	5	46	6	1	19	0
OTU1764	0	0	0	2	0	2	4	0	0	0	0	0	0	0	0	0	0	0	1	0	0	0	0	0
OTU1765	0	0	1	0	1	22	2	0	0	3	6	1	1	3	0	15	0	3	1	0	0	2	5	1
OTU1766	0	0	19	5	0	4	14	1	0	0	0	0	0	0	0	19	0	0	0	0	0	4	0	6
OTU1767	0	0	2	0	0	1	0	0	0	1	6	2	1	4	6	0	0	2	1	0	0	1	0	0
OTU1768	6	1	23	5	0	3	6	3	0	0	2	7	0	0	19	20	0	6	3	4	2	18	7	15
OTU1769	1	1	4	0	3	2	4	2	0	3	1	2	1	0	8	0	1	7	1	1	4	1	0	0
OTU1770	0	1	0	0	0	1	3	0	0	0	0	0	0	1	0	1	0	0	0	0	0	0	0	0
OTU1771	0	2	3	0	0	4	2	0	0	2	4	0	0	0	2	1	0	4	1	7	0	0	0	0
OTU1772	2	10	9	6	0	12	18	6	4	0	3	10	0	2	7	15	1	3	6	5	0	10	6	1
OTU1773	2	10	77	1	15	120	12	20	9	65	62	37	4	53	184	110	14	230	14	262	6	10	47	0
OTU1774	1	0	1	0	0	2	0	0	0	9	9	0	0	10	6	1	0	4	1	2	0	0	0	0
OTU1775	1	0	0	0	0	7	0	0	0	15	13	1	1	11	4	0	0	2	0	1	0	0	0	0
OTU1776	0	0	0	0	0	3	0	0	0	0	2	0	1	0	1	0	0	0	1	0	0	0	0	0
OTU1777	0	0	2	0	0	8	0	0	0	8	3	4	0	0	5	2	0	2	0	2	0	1	4	0
OTU1778	0	0	0	0	0	2	0	0	0	0	0	0	0	0	0	0	0	0	0	0	0	0	0	0
OTU1779	6	14	21	1	0	46	9	6	6	16	8	26	8	8	6	14	0	8	7	10	0	12	36	0
OTU1780	0	0	1	0	0	1	0	3	0	0	0	0	0	0	0	15	0	0	0	0	0	0	0	0
OTU1781	0	0	0	0	1	4	0	0	0	0	0	1	0	0	0	1	0	0	0	0	0	2	0	0
OTU1782	0	0	7	0	0	19	0	0	0	1	2	0	0	0	6	3	0	9	1	7	0	0	0	0
OTU1783	1	0	6	0	0	11	3	0	0	0	0	4	0	0	1	8	0	1	0	1	0	1	4	0
OTU1784	0	5	4	0	1	6	0	5	0	6	5	8	1	6	16	5	23	11	2	10	12	13	3	0
OTU1785	28	94	480	52	79	419	62	13	21	762	453	158	32	413	115	461	7	134	122	123	8	178	305	47
OTU1786	1	0	1	0	1	6	0	0	0	10	27	0	0	14	8	0	2	15	4	1	0	0	0	0
OTU1787	0	0	4	0	0	5	0	0	44	64	18	3	3	15	5	5	0	17	8	2	0	1	1	0
OTU1788	0	0	1	0	0	2	0	0	0	1	0	0	0	0	0	0	0	0	0	1	0	0	0	0
OTU1789	1	2	31	0	1	12	10	5	3	40	27	6	4	29	85	13	6	15	108	32	1	9	3	1
OTU1790	0	2	6	1	9	10	1	0	2	8	4	5	0	7	0	4	0	1	3	0	0	15	23	1
OTU1791	0	0	5	1	0	8	6	0	0	0	0	16	1	0	0	27	0	0	0	0	0	35	27	0
OTU1792	21	73	295	4	6	833	226	1	2	87	67	180	23	28	80	482	5	68	7	20	1	382	668	4
OTU1793	0	0	0	0	0	3	0	0	0	0	0	0	0	0	0	1	4	0	0	2	0	0	0	0
OTU1794	0	0	1	0	0	3	0	0	0	1	0	0	0	0	7	1	0	3	1	2	0	0	0	0
OTU1795	7	0	6	10	3	5	6	0	1	7	1	4	8	6	0	0	0	0	0	0	0	5	3	13
OTU1796	75	223	68	13	38	289	345	66	19	47	41	219	75	15	95	234	15	89	33	61	167	150	285	3
OTU1797	1	0	0	0	4	24	6	7	0	62	48	1	3	22	28	7	0	25	4	18	2	1	0	0
OTU1798	0	0	0	0	0	5	0	0	0	0	0	0	0	0	0	0	0	0	0	1	0	0	0	0
OTU1799	0	0	0	0	0	3	0	0	0	0	2	0	0	0	0	0	0	0	0	0	0	0	0	0
OTU1800	2	19	23	1	0	128	273	0	10	10	11	47	1	11	10	145	0	1	2	4	0	25	40	0
OTU1801	0	0	0	0	0	1	89	0	0	0	0	0	0	0	0	0	1	0	0	0	0	0	0	0
OTU1802	4	5	33	1	6	62	28	11	4	67	34	39	10	43	63	56	7	61	25	60	4	19	49	1
OTU1803	0	0	0	0	0	3	2	0	0	6	0	0	0	0	0	1	0	0	0	0	0	2	1	0
OTU1804	0	0	0	0	0	9	1	0	0	2	2	1	0	1	2	2	0	8	2	1	0	0	0	0
OTU1805	0	0	0	0	0	11	2	0	0	0	0	0	0	0	1	2	0	2	0	1	0	0	0	0
OTU1806	0	4	11	0	0	21	15	1	0	5	3	10	0	3	20	23	0	11	2	10	0	20	15	1
OTU1807	0	0	0	0	0	17	3	0	0	0	1	9	0	0	0	1	0	1	0	0	0	0	5	0
OTU1808	1	0	5	0	0	166	77	1	0	5	7	5	1	5	12	5	1	25	1	10	0	5	4	1
OTU1809	0	6	4	0	1	2	2	0	0	0	0	0	0	0	0	1	2	0	0	0	0	3	1	0
OTU1810	0	0	2	0	0	18	4	8	0	6	4	0	0	0	4	9	0	7	0	5	1	0	0	0
OTU1811	1	0	1	0	0	11	8	0	2	3	6	0	0	4	0	6	0	2	1	16	0	2	10	0
OTU1812	0	0	0	0	0	1	1	0	0	0	2	0	0	0	0	0	0	0	0	0	0	0	0	0
OTU1813	1	1	72	0	0	69	4	5	0	12	9	1	2	14	170	69	2	108	3	104	0	1	3	2
OTU1814	0	2	5	0	0	26	1	1	0	11	26	19	2	17	13	5	0	7	2	11	0	9	23	0
OTU1815	0	0	0	0	0	3	0	1	0	1	0	0	0	0	0	1	0	0	0	2	0	0	1	0
OTU1816	0	0	4	0	0	7	1	2	0	0	4	4	0	0	11	4	0	8	2	7	2	1	4	0
OTU1817	0	0	6	0	2	19	3	0	13	23	12	4	0	9	5	8	0	3	8	2	0	3	2	0
OTU1818	0	0	0	0	0	2	0	0	0	0	0	0	0	0	0	0	0	0	0	0	0	0	0	0
OTU1819	0	0	0	0	2	12	0	0	0	3	5	1	0	1	1	3	1	0	2	0	0	2	3	1
OTU1820	0	0	1	0	0	3	0	0	0	4	5	1	0	3	2	1	1	2	1	5	0	7	0	0
OTU1821	1	5	12	0	2	24	5	0	0	13	10	31	5	8	25	27	2	22	3	16	1	11	26	0
OTU1822	0	0	0	0	0	10	1	0	0	0	0	3	0	0	0	4	0	0	0	0	0	49	23	0
OTU1823	0	1	2	0	0	9	3	0	0	0	0	3	0	0	0	6	0	0	0	0	0	0	5	0
OTU1824	0	1	0	0	0	1	3	0	0	0	0	0	0	0	0	0	0	0	0	0	0	1	0	0
OTU1825	0	0	2	0	0	40	5	0	0	1	0	5	1	0	0	24	0	1	0	0	0	2	11	0
OTU1826	0	0	0	0	0	8	0	0	0	0	1	0	0	0	0	0	0	0	0	0	0	0	2	0
OTU1827	17	12	20	1	18	35	39	71	16	10	20	28	4	30	73	33	3	61	21	56	1	16	17	2
OTU1828	1	0	2	2	0	2	0	0	5	0	1	0	0	1	3	0	2	0	2	1	1	0	1	2
OTU1829	0	1	0	0	0	1	0	0	0	0	0	1	0	1	0	2	0	0	0	0	1	2	6	0
OTU1830	0	0	10	0	2	6	2	2	0	0	0	1	0	0	3	3	1	3	1	3	0	2	1	0
OTU1831	3	2	45	11	0	4	4	1	0	0	0	11	18	2	0	21	0	0	1	0	0	114	20	15
OTU1832	0	0	15	0	0	11	6	0	0	1	1	8	0	0	0	5	0	0	0	0	0	3	18	0
OTU1833	2	4	11	0	0	17	8	1	3	10	8	11	5	7	0	8	0	0	2	0	0	6	10	0
OTU1834	0	0	0	0	0	1	0	6	1	0	0	0	0	0	3	0	0	1	1	2	1	0	0	0
OTU1835	0	0	0	0	0	3	0	0	0	1	0	0	0	0	3	0	0	8	0	0	0	0	0	0
OTU1836	2	0	13	4	1	9	3	0	0	2	2	9	8	0	0	22	0	0	1	0	0	68	13	4
OTU1837	2	5	13	0	0	32	34	8	2	6	5	27	3	9	31	15	13	21	10	20	20	22	12	0
OTU1838	5	6	28	7	7	31	18	17	4	14	14	41	4	19	8	37	2	8	19	9	22	41	29	66
OTU1839	37	21	6	5	1	3	3	4	4	1	0	1	15	1	0	1	0	0	12	0	15	1	2	11
OTU1840	0	0	0	0	0	14	2	0	0	0	0	4	0	0	3	5	0	0	0	0	0	0	14	0
OTU1841	1	0	0	0	0	3	0	0	0	0	0	1	0	0	0	0	0	0	1	0	0	2	0	0
OTU1842	120	142	278	85	2	391	171	3	5	44	63	240	87	51	17	339	0	30	6	14	1	217	308	269
OTU1843	0	0	0	0	0	2	0	0	0	1	6	0	0	2	2	0	0	3	0	0	0	0	0	0
OTU1844	0	1	4	0	0	12	1	0	0	0	0	14	1	0	2	14	0	2	0	1	0	9	31	0
OTU1845	0	7	33	2	33	17	16	21	29	10	14	5	1	10	4	22	0	3	38	9	55	5	7	0
OTU1846	0	1	6	0	0	4	0	0	1	2	3	2	0	7	5	3	0	5	3	1	2	0	2	0
OTU1847	0	0	9	0	0	11	0	0	0	0	0	0	0	0	8	41	0	0	0	0	0	0	2	0
OTU1848	2	4	1	0	3	5	1	1	3	7	2	9	0	3	1	11	0	0	3	0	18	8	13	0
OTU1849	0	0	0	0	0	1	0	0	0	3	5	0	0	1	0	0	0	0	0	0	0	0	0	0
OTU1850	0	0	0	0	1	11	0	0	4	0	1	2	0	3	0	0	0	2	0	0	0	3	5	0
OTU1851	0	0	2	0	0	23	0	0	0	0	0	1	0	0	1	4	0	0	0	1	0	0	0	0
OTU1852	0	0	0	0	0	3	0	0	0	1	0	1	0	0	0	0	0	5	0	0	1	0	0	0
OTU1853	2	2	7	0	2	10	13	0	1	4	3	5	0	9	10	7	1	4	2	2	0	12	2	0
OTU1854	1	0	0	1	0	26	5	0	0	14	3	32	0	6	3	12	0	5	1	2	0	21	46	0
OTU1855	0	0	0	0	0	4	0	0	0	0	0	9	0	0	0	1	0	0	0	0	0	3	25	0
OTU1856	0	0	0	0	0	4	0	0	0	0	0	16	0	0	0	0	0	0	0	0	0	1	14	0
OTU1857	0	1	3	1	5	115	8	1	0	14	35	8	3	15	75	44	1	54	2	15	0	1	13	0
OTU1858	0	0	6	0	1	13	2	0	0	1	4	21	1	1	7	17	0	2	1	3	0	10	7	0
OTU1859	0	2	0	0	0	1	0	0	0	1	2	0	0	0	0	1	0	0	0	1	0	0	0	0
OTU1860	17	36	6	1	1	8	50	0	0	0	0	23	21	0	0	13	0	0	0	0	0	6	33	3
OTU1861	0	0	0	0	0	4	0	0	0	0	0	0	0	0	0	1	0	0	0	0	0	0	0	0
OTU1862	0	0	0	0	0	3	0	0	0	0	0	0	0	0	0	0	0	1	0	0	0	1	0	0
OTU1863	0	0	0	0	0	1	0	0	0	0	0	0	0	0	0	0	0	0	0	0	0	0	5	0
OTU1864	0	0	3	0	0	15	0	2	0	1	3	5	0	1	10	6	1	7	0	9	0	0	5	0
OTU1865	0	0	0	0	0	1	0	1	0	0	0	0	0	0	0	0	0	1	0	0	0	0	0	0
OTU1866	0	2	2	0	1	13	1	5	0	3	4	12	0	5	6	7	0	4	4	1	0	3	6	0
OTU1867	1	0	0	0	1	4	2	0	0	3	10	0	0	5	0	0	0	0	6	0	0	0	0	0
OTU1868	7	2	1	0	3	3	7	37	25	1	2	0	0	4	6	0	16	9	27	14	3	0	0	0
OTU1869	0	0	0	0	1	1	0	0	0	17	11	0	0	19	2	0	0	2	0	0	0	0	0	0
OTU1870	0	0	0	0	0	3	2	0	4	1	0	0	0	0	1	0	0	0	1	1	0	0	0	0
OTU1871	51	28	441	796	1	90	354	16	4	0	2	217	470	5	0	357	0	0	8	1	3	2418	373	337
OTU1872	0	2	0	0	0	30	26	5	0	0	2	3	0	0	2	4	0	1	0	0	0	4	4	0
OTU1873	0	0	3	0	2	18	1	2	0	4	6	0	0	5	8	1	0	3	0	3	0	3	1	0
OTU1874	0	0	0	0	0	6	0	0	0	2	4	1	0	1	0	3	0	0	0	0	0	0	1	0
OTU1875	15	57	53	1	0	198	90	0	1	22	19	57	7	6	32	111	1	38	0	5	3	80	125	0
OTU1876	0	0	0	0	0	1	0	0	0	0	0	0	0	1	0	0	0	0	0	0	0	0	0	0
OTU1877	4	3	6	0	16	7	2	11	3	6	3	12	1	6	21	5	11	28	13	11	9	6	7	0
OTU1878	0	0	2	0	0	6	0	1	0	2	2	0	0	2	7	0	0	10	0	6	0	0	0	0
OTU1879	0	0	0	0	0	1	0	0	0	0	0	0	0	3	0	0	0	0	0	0	0	0	1	0
OTU1880	0	0	0	0	0	2	0	0	0	0	1	0	0	0	4	0	8	3	1	6	8	0	0	0
OTU1881	9	7	829	19	11	144	50	7	0	1	4	302	15	28	0	350	0	0	5	0	0	905	329	185
OTU1882	0	0	3	0	2	14	7	1	0	5	7	0	0	6	9	7	0	3	0	0	0	1	1	0
OTU1883	14	1	4	0	0	25	14	0	2	7	3	13	1	3	2	12	0	0	1	1	1	26	18	6
OTU1884	0	0	27	1	0	12	0	0	1	1	6	0	0	0	0	18	0	2	1	0	0	0	7	0
OTU1885	2	0	6	0	5	42	22	5	5	48	40	5	2	26	33	15	0	48	12	52	1	2	1	0
OTU1886	0	0	0	0	0	4	0	0	0	0	0	0	0	0	0	0	0	0	0	0	0	0	0	0
OTU1887	1	1	5	0	0	3	0	0	0	5	3	0	0	4	0	0	1	8	2	3	0	1	0	0
OTU1888	0	1	1	0	0	12	0	0	1	7	1	1	0	0	0	4	0	0	0	0	0	20	4	0
OTU1889	0	0	1	0	0	1	0	0	0	1	0	0	0	1	0	0	0	0	0	0	0	1	0	0
OTU1890	0	0	1	0	0	9	1	1	0	3	4	1	0	3	5	2	0	0	0	1	0	0	1	0
OTU1891	0	0	1	0	0	6	0	2	0	1	0	0	0	0	14	5	0	8	0	4	0	0	0	0
OTU1892	5	6	27	28	0	13	1	1	0	1	0	0	6	0	0	15	0	2	0	1	0	7	5	9
OTU1893	8	3	7	0	0	9	14	1	1	0	0	2	0	0	0	2	0	0	0	1	0	2	4	1
OTU1894	0	0	0	0	0	2	2	0	0	0	0	0	0	0	0	0	0	0	0	0	0	0	0	0
OTU1895	7	32	5	1	4	122	9	20	1	61	119	45	5	18	100	35	2	22	31	34	2	43	105	1
OTU1896	0	0	0	0	0	3	0	0	0	2	2	0	0	0	0	0	0	0	0	0	0	0	0	0
OTU1897	0	0	162	0	1	62	0	0	3	22	6	5	0	27	5	27	0	6	2	6	0	4	6	1
OTU1898	0	0	0	0	0	3	0	0	0	0	0	1	0	0	0	1	0	0	0	0	0	1	0	0
OTU1899	3	7	0	0	3	1	0	0	0	0	1	0	1	0	1	0	0	0	0	0	0	0	1	0
OTU1900	1	0	6	2	2	60	2	0	1	41	43	9	2	14	88	24	2	64	6	51	0	1	10	1
OTU1901	88	17	4	3	0	1	17	2	13	1	0	2	9	7	1	0	0	0	5	0	58	3	0	43
OTU1902	0	0	0	0	4	3	0	1	0	1	2	0	0	2	3	1	0	0	1	1	0	0	0	0
OTU1903	0	0	23	1	1	15	1	4	13	9	6	3	0	3	23	35	0	22	3	10	0	2	8	1
OTU1904	0	0	1	4	3	12	0	0	0	3	1	3	0	5	4	4	0	0	0	0	0	3	38	0
OTU1905	0	0	0	0	0	4	0	0	0	0	0	0	0	0	0	0	0	0	0	0	0	0	0	0
OTU1906	1	1	1	0	20	13	17	70	1	19	15	0	3	28	53	5	32	22	85	20	17	3	0	0
OTU1907	1	7	1	1	0	10	1	0	0	4	3	5	6	4	2	5	0	1	1	1	1	7	4	0
OTU1908	1	4	11	0	44	17	54	103	48	21	24	7	1	20	11	17	22	9	28	8	23	6	3	1
OTU1909	0	0	0	1	1	31	8	0	0	0	0	0	0	0	9	3	1	2	1	0	0	2	1	0
OTU1910	0	0	0	0	0	1	0	0	0	0	2	0	0	0	0	0	0	0	0	0	0	0	0	0
OTU1911	1	5	2	1	19	6	5	1	1	15	12	31	1	13	2	1	13	1	27	4	19	34	34	0
OTU1912	0	0	0	0	0	3	0	0	0	0	0	1	0	0	0	0	0	0	0	0	0	0	0	0
OTU1913	0	3	24	3	0	2	0	0	0	0	0	4	0	0	0	20	0	0	0	0	0	3	2	0
OTU1914	0	0	0	0	0	4	0	0	0	0	0	0	0	0	0	2	0	0	0	0	0	0	0	0
OTU1915	0	0	3	0	0	18	1	0	0	0	2	0	2	0	1	3	0	2	0	1	0	0	2	1
OTU1916	0	0	6	0	0	13	3	3	0	2	6	0	1	3	22	10	0	21	1	26	0	0	0	2
OTU1917	1	12	9	5	6	14	7	4	9	23	13	12	5	41	24	27	0	10	18	8	4	18	21	4
OTU1918	1	2	11	0	3	32	2	4	0	29	32	4	1	15	11	8	0	39	0	16	2	1	4	0
OTU1919	1	0	2	1	7	36	1	0	1	22	20	19	0	17	1	6	0	6	1	6	0	24	76	0
OTU1920	1	7	4	0	14	36	21	14	6	47	68	17	5	61	31	18	1	21	19	15	1	11	8	0
OTU1921	10	11	3	1	5	9	3	21	3	11	6	31	3	31	18	10	2	30	3	34	4	91	58	0
OTU1922	10	18	72	54	2	44	69	1	5	4	6	62	16	14	11	68	0	0	10	2	2	78	114	38
OTU1923	2	3	0	1	4	4	1	1	1	7	6	6	1	1	1	4	0	0	7	1	0	7	1	0
OTU1924	0	0	2	1	0	9	0	0	0	0	0	5	0	0	0	14	0	0	0	0	0	51	10	0
OTU1925	0	2	1	0	0	1	0	0	0	0	0	1	0	0	0	0	0	0	0	0	0	0	0	0
OTU1926	0	1	2	0	1	40	8	5	1	48	42	2	0	20	78	7	7	50	10	51	4	1	2	0
OTU1927	0	0	0	0	0	1	0	0	0	0	0	0	0	0	2	0	0	3	0	23	0	0	0	0
OTU1928	0	0	5	0	0	24	0	0	0	0	1	0	0	1	2	15	0	1	0	1	0	0	0	0
OTU1929	0	0	0	0	0	12	1	0	0	3	2	0	4	0	0	1	0	0	0	0	0	0	0	0
OTU1930	0	0	2	0	0	5	0	0	0	0	0	1	0	0	0	2	0	6	0	0	0	0	2	0
OTU1931	0	0	0	0	0	1	0	0	3	0	0	0	0	0	0	0	0	0	0	1	0	0	0	0
OTU1932	1	2	2	0	0	43	8	0	0	2	0	3	0	0	0	9	0	0	0	1	0	21	19	0
OTU1933	0	0	1	0	0	2	0	0	0	1	0	0	0	0	0	1	0	0	0	0	0	0	0	0
OTU1934	0	0	0	0	0	7	0	0	0	0	0	5	0	0	0	4	0	0	0	0	0	2	5	0
OTU1935	0	1	0	0	0	1	0	0	0	1	2	0	0	0	1	1	1	4	1	5	0	0	0	0
OTU1936	0	0	6	0	0	5	1	0	0	1	1	2	0	4	1	6	0	1	3	3	0	3	2	0
OTU1937	0	0	2	0	0	1	0	0	0	0	0	1	0	0	0	7	0	0	0	0	0	1	4	0
OTU1938	0	0	4	0	0	3	0	0	0	0	0	0	0	0	0	1	0	0	0	0	0	0	0	0
OTU1939	0	0	3	0	0	3	1	0	0	1	2	1	0	2	0	1	0	1	0	1	0	1	1	0
OTU1940	0	0	1	0	0	4	0	0	0	1	0	2	0	2	0	1	0	0	0	0	0	3	3	0
OTU1941	0	0	18	0	0	18	2	0	0	0	0	1	0	0	1	38	0	1	0	0	0	1	17	1
OTU1942	0	0	0	0	1	1	2	21	4	0	0	1	0	0	1	0	0	1	0	0	0	1	0	0
OTU1943	0	0	2	0	0	30	0	0	0	9	10	1	0	4	0	8	0	0	0	0	0	0	0	0
OTU1944	0	0	3	0	4	19	2	1	0	19	7	2	0	13	11	7	1	1	0	4	1	0	2	0
OTU1945	1	0	1	0	2	45	1	1	0	26	28	0	1	13	9	0	0	43	1	2	0	0	0	0
OTU1946	3	15	24	9	0	2	41	0	11	8	11	0	3	27	2	7	1	0	57	3	0	1	1	0
OTU1947	1	4	24	0	2	34	8	0	6	6	22	22	0	14	0	24	0	2	12	0	0	12	15	0
OTU1948	0	0	1	0	0	6	1	0	0	8	8	1	0	8	1	2	0	1	0	0	0	0	0	0
OTU1949	0	0	0	0	0	2	0	0	0	1	0	0	0	0	0	1	0	0	1	0	0	0	0	0
OTU1950	0	0	1	0	0	10	0	0	0	0	1	0	0	0	0	2	0	1	0	4	0	1	0	0
OTU1951	3	0	0	0	2	13	0	0	0	36	48	0	3	20	2	0	0	0	9	0	0	0	0	0
OTU1952	4	5	7	2	4	23	3	4	3	14	5	26	4	5	11	10	0	6	5	7	2	30	36	4
OTU1953	0	2	4	0	2	9	0	11	2	16	20	0	0	8	43	7	6	59	3	65	7	0	0	0
OTU1954	0	0	1	0	0	1	5	0	0	0	1	1	0	0	0	1	0	0	0	0	0	2	0	0
OTU1955	0	0	0	0	0	2	0	0	0	0	0	0	0	0	0	0	0	0	0	0	0	0	0	0
OTU1956	0	0	0	0	0	2	0	0	0	11	7	1	0	7	3	0	0	1	1	4	0	0	0	0
OTU1957	0	0	36	1	0	20	2	1	0	0	1	0	0	0	38	33	1	22	0	31	0	0	2	0
OTU1958	4	6	1	3	10	24	10	13	0	16	7	94	11	12	5	25	0	7	5	4	1	383	110	0
OTU1959	0	0	10	0	0	2	1	0	0	0	0	0	0	0	0	4	0	0	0	1	0	0	0	0
OTU1960	0	0	0	0	2	3	0	0	0	0	0	1	0	1	0	0	0	1	0	2	0	2	0	0
OTU1961	0	0	0	0	0	6	0	0	0	0	0	1	0	1	0	2	0	0	0	0	0	1	5	0
OTU1962	5	0	25	0	3	51	9	17	1	74	101	6	5	100	27	20	0	16	24	15	5	1	1	1
OTU1963	2	6	63	2	2	24	30	56	12	22	22	14	8	17	17	46	0	40	9	13	7	6	13	39
OTU1964	0	0	0	0	0	2	1	0	0	0	4	0	0	1	5	0	0	4	0	4	0	1	0	0
OTU1965	0	0	0	0	0	3	1	0	0	0	0	0	0	0	1	4	0	0	0	0	0	0	0	0
OTU1966	6	3	128	17	21	307	89	14	7	59	70	241	7	45	90	227	7	34	23	37	7	340	265	39
OTU1967	0	0	2	0	4	1	0	0	12	3	0	0	0	8	0	2	0	0	11	0	0	0	0	0
OTU1968	0	0	2	0	0	4	4	136	1	3	5	1	0	5	67	17	6	48	1	35	68	0	2	0
OTU1969	7	2	70	3	22	34	32	27	6	24	27	40	16	55	216	22	13	49	22	51	14	312	54	0
OTU1970	0	0	0	0	0	1	0	0	0	1	0	2	0	2	1	2	0	0	2	0	0	0	0	0
OTU1971	1	1	75	3	0	19	15	12	0	2	3	69	1	2	14	86	0	15	1	39	3	105	106	6
OTU1972	2	1	5	1	0	3	3	0	0	0	0	0	1	0	0	0	0	0	0	0	0	1	1	2
OTU1973	0	0	69	0	0	3	10	0	0	0	1	0	0	1	0	14	0	0	0	0	0	0	0	6
OTU1974	2	1	9	0	4	30	5	6	0	4	1	15	1	2	47	21	1	19	10	19	2	18	17	3
OTU1975	0	0	1	0	0	3	0	0	0	0	4	0	0	3	19	1	0	12	0	5	0	0	0	1
OTU1976	0	0	0	0	0	1	4	0	0	0	0	0	0	0	0	0	0	0	0	0	0	0	0	0
OTU1977	110	27	34	262	35	56	24	3	8	33	16	37	24	33	6	43	1	11	13	10	0	125	130	12
OTU1978	0	0	0	0	0	2	0	0	0	1	0	0	0	0	1	0	0	0	0	0	0	1	0	0
OTU1979	2	0	1	0	2	1	2	2	0	0	1	2	0	0	21	3	1	35	4	23	1	0	1	0
OTU1980	7	1	14	8	0	8	6	1	0	0	0	31	3	3	0	6	0	0	0	0	0	124	44	0
OTU1981	0	0	1	0	0	1	0	0	0	0	0	0	0	0	11	1	0	6	0	8	0	0	0	0
OTU1982	0	0	1	1	1	22	2	1	0	10	17	2	2	4	7	20	1	16	0	6	0	0	3	0
OTU1983	0	0	0	0	0	11	0	0	0	0	0	0	0	0	1	1	0	0	0	0	0	0	1	0
OTU1984	0	0	0	0	1	12	0	2	0	1	1	1	0	0	2	1	0	1	0	0	0	0	4	0
OTU1985	19	5	5	1	5	12	14	1	0	3	3	1	5	2	2	4	0	4	5	1	1	2	1	14
OTU1986	0	0	11	0	0	10	0	0	0	0	0	0	0	0	0	6	0	0	0	0	0	0	1	1
OTU1987	1	1	6	0	1	22	0	0	0	2	6	4	0	1	4	13	0	6	2	2	0	2	12	0
OTU1988	0	0	0	0	0	11	0	0	0	0	0	0	0	0	0	12	0	0	0	0	0	0	0	0
OTU1989	0	0	1	0	0	2	1	0	1	5	1	0	0	3	0	0	0	0	0	1	0	0	2	0
OTU1990	0	0	2	0	0	11	0	0	0	0	2	0	0	0	0	5	0	1	0	0	0	0	0	0
OTU1991	0	1	4	0	2	16	11	0	2	6	5	5	1	6	3	7	0	1	0	0	0	1	3	0
OTU1992	0	0	1	0	0	1	0	0	0	0	0	0	0	0	0	0	0	0	0	2	0	0	0	0
OTU1993	62	0	19	31	0	1	15	2	0	0	0	1	3	0	0	3	0	0	0	0	0	1	5	65
OTU1994	0	0	0	0	0	12	0	0	0	1	0	0	0	0	0	0	0	0	0	0	0	0	0	0
OTU1995	3	6	23	4	11	41	15	7	10	30	46	36	3	48	29	26	0	38	6	40	15	19	18	0
OTU1996	0	0	0	0	0	3	0	0	0	0	1	0	0	1	6	2	0	2	0	2	0	0	0	0
OTU1997	0	0	0	0	1	2	0	0	0	0	0	1	0	1	3	0	11	0	1	1	0	0	0	0
OTU1998	3	0	1	0	9	4	1	22	3	1	4	1	1	2	2	0	0	0	19	14	5	3	1	0
[truncated: 1,318 more rows]
