# Supplementary material for: The structure and diversity of bacteria and fungi in the roots and rhizosphere soil of three different species of Geodorum
Source: BMC Genomics. 2024 Feb 28;25:222. doi: 10.1186/s12864-024-10143-2 (PMC10903027; doi:10.1186/s12864-024-10143-2)
Supplement: Supplementary file 10 — Supplementary Material 10: [file 12864_2024_10143_MOESM10_ESM.xlsx]

## Sheet: Sheet1
Table S4 The characteristics of 16S rRNA sequencing in Geodorum
Sample	Sequence number	Base number	Mean length	Min length	Max length
GE_S1	55210	20828206	377.25	202	492
GE_S2	70535	26601823	377.14	213	500
GE_S3	49917	18830961	377.25	207	486
GE_R1	45951	17367604	377.96	205	491
GE_R2	49250	18590959	377.48	201	486
GE_R3	47015	17704365	376.57	205	501
GD_roadside_S1	49192	18529804	376.68	206	488
GD_roadside_S2	50356	18947079	376.26	204	520
GD_roadside_S3	47967	18055525	376.42	204	429
GD_roadside_R1	47301	17839846	377.16	202	507
GD_roadside_R2	43880	16525339	376.6	202	407
GD_roadside_R3	45805	17244407	376.47	216	459
GD_understory_S1	48675	18365215	377.3	205	487
GD_understory_S2	51870	19577731	377.44	201	414
GD_understory_S3	53602	20230550	377.42	211	487
GD_understory_R1	78555	29640339	377.32	221	490
GD_understory_R2	45957	17353395	377.6	200	422
GD_understory_R3	50902	19159685	376.4	204	418
GA_S1	42298	15955354	377.21	212	501
GA_S2	81772	30880892	377.65	205	488
GA_S3	50577	19082124	377.29	213	416
GA_R1	44113	16631240	377.01	210	497
GA_R2	38186	14372028	376.37	204	418
GA_R3	40073	15088407	376.52	204	411
Total	1228959	463402878	377.03	200	520
