# Supplementary material for: The structure and diversity of bacteria and fungi in the roots and rhizosphere soil of three different species of Geodorum
Source: BMC Genomics. 2024 Feb 28;25:222. doi: 10.1186/s12864-024-10143-2 (PMC10903027; doi:10.1186/s12864-024-10143-2)
Supplement: Supplementary file 11 — Supplementary Material 11: [file 12864_2024_10143_MOESM11_ESM.xlsx]

## Sheet: Sheet1
Table S5 The characteristics of ITS sequencing in Geodorum
Sample	Sequence number	Base number	Mean length	Min length	Max length
GE_S1	46093	12872829	279.28	165	492
GE_S2	46013	12445445	270.48	148	504
GE_S3	45025	11728779	260.5	141	522
GE_R1	37268	10547167	283.01	140	525
GE_R2	47109	12331220	261.76	151	517
GE_R3	41654	10973135	263.44	152	398
GD_roadside_S1	72144	17813410	246.91	140	526
GD_roadside_S2	41183	10085820	244.9	144	521
GD_roadside_S3	38818	9523582	245.34	140	518
GD_roadside_R1	49765	11777026	236.65	143	530
GD_roadside_R2	39643	10641125	268.42	151	522
GD_roadside_R3	36322	10731727	295.46	150	448
GD_understory_S1	54554	13182175	241.64	143	524
GD_understory_S2	56039	14429862	257.5	140	526
GD_understory_S3	57495	13399811	233.06	140	526
GD_understory_R1	57655	13504974	234.24	142	526
GD_understory_R2	50679	12207001	240.87	143	528
GD_understory_R3	50857	11802335	232.07	151	492
GA_S1	57391	14048254	244.78	145	532
GA_S2	42941	12138170	282.67	145	533
GA_S3	52553	13178338	250.76	146	522
GA_R1	53690	11016668	205.19	144	538
GA_R2	47506	11804377	248.48	147	498
GA_R3	46782	11905090	254.48	162	509
Total	1169179	294088320	253.41	140	538
