# Supplementary material for: The structure and diversity of bacteria and fungi in the roots and rhizosphere soil of three different species of Geodorum
Source: BMC Genomics. 2024 Feb 28;25:222. doi: 10.1186/s12864-024-10143-2 (PMC10903027; doi:10.1186/s12864-024-10143-2)
Supplement: Supplementary file 12 — Supplementary Material 12: [file 12864_2024_10143_MOESM12_ESM.xlsx]

## Sheet: Sheet1
Table S6 The analysis of rarefaction curve of 16S rRNA and ITS sequence of Geodorum
Phylum	Class	Order	Family	Genus	GA_R1	GA_R2	GA_R3	GD_R1	GD_R2	GD_R3	GE_R1	GE_R2	GE_R3	GR_R1	GR_R2	GR_R3	Total
p__Ascomycota	c__Dothideomycetes	o__Capnodiales	f__Cladosporiaceae	g__Cladosporium	30	17	53	45	1	74	4	21	0	12	33	0	290
			f__Mycosphaerellaceae	g__Cercospora	2	0	0	0	0	5	0	0	0	0	0	0	7
		o__Mytilinidales	f__Gloniaceae	g__Cenococcum	0	25	0	0	0	0	0	0	0	0	0	0	25
	c__Eurotiomycetes	o__Chaetothyriales	f__Herpotrichiellaceae	g__Exophiala	4	0	0	21	1	3	65	3	1	0	43	298	439
				g__Phialophora	162	0	0	0	0	0	0	0	0	0	13	0	175
		o__Eurotiales	f__Aspergillaceae	g__Aspergillus	111	282	1	89	1	136	6	31	1	9	33	0	700
				g__Penicillium	190	122	871	14	0	6	25	31	0	3	93	5	1360
	c__Leotiomycetes	o__Helotiales	f__Helotiaceae	g__Tetracladium	3	0	0	0	0	14	0	2	0	0	9	0	28
	c__Sordariomycetes	o__Glomerellales	f__Glomerellaceae	g__Colletotrichum	0	54	0	0	0	0	0	0	0	0	0	0	54
		o__Hypocreales	f__Hypocreaceae	g__Trichoderma	387	200	19	4	0	14	8	18	62	29	42	0	783
			f__Nectriaceae	g__Fusarium	212	254	93	421	0	329	3	163	2	1076	622	888	4063
				g__Ilyonectria	0	0	25	0	0	0	0	0	3	0	0	0	28
		o__Xylariales	f__Xylariaceae	g__Hypoxylon	0	0	0	0	0	0	0	7	0	0	0	0	7
p__Basidiomycota	c__Agaricomycetes	o__Boletales	f__Sclerodermataceae	g__Scleroderma	0	0	0	2	0	0	0	72	0	0	0	0	72
			f__Ceratobasidiaceae	g__Ceratobasidium	0	0	0	144	0	563	0	0	0	0	0	4	567
				g__Rhizoctonia	0	0	0	0	51	18	0	0	0	0	0	0	69
				g__Thanatephorus	27	67	12	2	0	0	0	0	0	0	5	0	113
		o__Polyporales	f__Meruliaceae	g__Phlebia	0	0	0	0	0	0	0	0	0	0	4	0	4
				g__Bjerkandera	0	0	0	0	0	0	0	0	0	0	1	0	1
			f__Polyporaceae	g__Fomes	0	0	0	0	0	0	0	2	0	0	0	0	2
		o__Russulales	f__Russulaceae	g__Russula	0	0	0	446	1	6	1083	20	1126	0	10	0	2692
		o__Sebacinales	f__Sebacinaceae	g__Sebacina	0	0	0	0	0	2	0	570	0	0	0	1	573
		o__Thelephorales	f__Thelephoraceae	g__Tomentella	0	0	0	4	0	0	0	1	2	1	0	0	8
p__Mortierellomycota	c__Mortierellomycetes	o__Mortierellales	f__Mortierellaceae	g__Mortierella	69	146	100	5	0	7	2	250	0	65	373	1	1018
